# Supplementary material for: Sex-Specific Selection Drives the Evolution of Alternative Splicing in Birds
Source: Mol Biol Evol. 2020 Sep 25;38(2):519–30. doi: 10.1093/molbev/msaa242 (PMC7826194; doi:10.1093/molbev/msaa242)
Supplement: msaa242_Supplementary_Data [file msaa242_supplementary_data.zip]

Archive with 3 entries (2 files):
- msaa242-suppl_data/
- msaa242-suppl_data/Supplementary Info.pdf
- msaa242-suppl_data/Supplementary Tables.xlsx
