# Supplementary material for: Sex-Specific Selection Drives the Evolution of Alternative Splicing in Birds
Source: Mol Biol Evol. 2020 Sep 25;38(2):519–30. doi: 10.1093/molbev/msaa242 (PMC7826194; doi:10.1093/molbev/msaa242)
Supplement: msaa242_Supplementary_Data [file msaa242_supplementary_data.zip › msaa242-suppl_data/Supplementary Tables.xlsx]

## Sheet: Table S1
			Alternative splicing events												Alternatively spliced genes												Total proportion of alternatively spliced genes
Species	Tissue	Total expressed mutiple exon genes	M A3'SS	F A3'SS	M A5'SS	F A5'SS	M MXE	F MXE	M R	F RI	M SE	F SE	M total	F total	M A3'SS	F A3'SS	M A5'SS	F A5'SS	M MXE	F MXE	M RI	F RI	M SE	F SE	M total	F total	Males	Females
Duck	Gonad	8413	47	52	38	36	989	960	90	78	2421	2038	3585	3164	45	49	34	32	713	709	84	73	1572	1450	1939	1877	0.230477	0.223107
Duck	Spleen	8290	35	36	28	30	880	923	77	80	1716	2047	2736	3116	35	36	25	26	640	662	70	73	1192	1415	1572	1756	0.189626	0.211821
Turkey	Gonad	9114	33	41	10	13	893	909	4	5	1921	1953	2861	2921	33	40	10	12	691	715	4	5	1419	1495	1779	1895	0.195194	0.207922
Turkey	Spleen	8704	29	30	18	13	355	330	5	5	1411	1068	1818	1446	28	29	16	12	309	296	5	5	1142	894	1295	1079	0.148782	0.123966
Guineafowl	Gonad	9514	63	82	44	50	1386	1397	71	63	3045	2597	4609	4189	58	75	39	44	1002	1032	70	62	1984	1835	2453	2415	0.257831	0.253836
Guineafowl	Spleen	9728	71	77	56	56	1199	1255	69	68	2419	2668	3814	4124	63	71	53	53	887	918	66	65	1689	1835	2175	2319	0.223581	0.238384

## Sheet: Table S2
				Proportion of autosomal genes that are alternatively spliced
Species	Tissue	Read count filter	PSI filter	Males	Females
Duck	Gonad	5	0 < PSI < 1	0.266492	0.251516
Duck	Gonad	10	0 < PSI < 1	0.254963	0.24165
Duck	Gonad	15	0 < PSI < 1	0.24272	0.231546
Duck	Gonad	20	0 < PSI < 1	0.230477	0.223107
Duck	Spleen	5	0 < PSI < 1	0.226297	0.242581
Duck	Spleen	10	0 < PSI < 1	0.215802	0.232087
Duck	Spleen	15	0 < PSI < 1	0.20386	0.222316
Duck	Spleen	20	0 < PSI < 1	0.189626	0.211821
Turkey	Gonad	5	0 < PSI < 1	0.222076	0.226355
Turkey	Gonad	10	0 < PSI < 1	0.214505	0.22054
Turkey	Gonad	15	0 < PSI < 1	0.206166	0.214066
Turkey	Gonad	20	0 < PSI < 1	0.195194	0.207922
Turkey	Spleen	5	0 < PSI < 1	0.176471	0.143153
Turkey	Spleen	10	0 < PSI < 1	0.169118	0.136949
Turkey	Spleen	15	0 < PSI < 1	0.158778	0.131778
Turkey	Spleen	20	0 < PSI < 1	0.148782	0.123966
Guineafowl	Gonad	5	0 < PSI < 1	0.302502	0.288627
Guineafowl	Gonad	10	0 < PSI < 1	0.287786	0.278011
Guineafowl	Gonad	15	0 < PSI < 1	0.272336	0.26687
Guineafowl	Gonad	20	0 < PSI < 1	0.257831	0.253836
Guineafowl	Spleen	5	0 < PSI < 1	0.26285	0.276213
Guineafowl	Spleen	10	0 < PSI < 1	0.250308	0.263775
Guineafowl	Spleen	15	0 < PSI < 1	0.236534	0.251028
Guineafowl	Spleen	20	0 < PSI < 1	0.223581	0.238384

## Sheet: Table S3
Zebra finch gene	Chicken gene	Duck gene	Duck gene sex-bias	Turkey gene	Turkey gene sex-bias	Guineafowl gene	Guineafowl gene sex-bias
ENSTGUG00000000001	ENSGALG00000034014	ENSAPLG00000009128	UB	ENSMGAG00000003303	UB	ENSNMEG00000011956	UB
ENSTGUG00000000002	ENSGALG00000032420	ENSAPLG00000010165	UB	ENSMGAG00000003358	UB	ENSNMEG00000011959	SB
ENSTGUG00000000007	ENSGALG00000007663	ENSAPLG00000012954	SB	ENSMGAG00000009737	UB	ENSNMEG00000000850	UB
ENSTGUG00000000010	ENSGALG00000042939	ENSAPLG00000008426	SB	ENSMGAG00000003389	SB	ENSNMEG00000011964	UB
ENSTGUG00000000018	ENSGALG00000029536	ENSAPLG00000007732	UB	ENSMGAG00000003432	UB	ENSNMEG00000012046	UB
ENSTGUG00000000023	ENSGALG00000000577	ENSAPLG00000010044	UB	ENSMGAG00000000877	SB	ENSNMEG00000007736	UB
ENSTGUG00000000025	ENSGALG00000007685	ENSAPLG00000006957	UB	ENSMGAG00000004151	UB	ENSNMEG00000003357	UB
ENSTGUG00000000027	ENSGALG00000007689	ENSAPLG00000025403	UB	ENSMGAG00000004163	UB	ENSNMEG00000003360	UB
ENSTGUG00000000029	ENSGALG00000007707	ENSAPLG00000006876	UB	ENSMGAG00000004175	UB	ENSNMEG00000003363	UB
ENSTGUG00000000032	ENSGALG00000000558	ENSAPLG00000010390	UB	ENSMGAG00000000763	UB	ENSNMEG00000007726	UB
ENSTGUG00000000036	ENSGALG00000007716	ENSAPLG00000006586	SB	ENSMGAG00000004192	UB	ENSNMEG00000003365	UB
ENSTGUG00000000037	ENSGALG00000007610	ENSAPLG00000012078	UB	ENSMGAG00000009684	UB	ENSNMEG00000000798	UB
ENSTGUG00000000038	ENSGALG00000040492	ENSAPLG00000010693	UB	ENSMGAG00000000815	UB	ENSNMEG00000007721	UB
ENSTGUG00000000039	ENSGALG00000007659	ENSAPLG00000006043	UB	ENSMGAG00000004423	UB	ENSNMEG00000003366	UB
ENSTGUG00000000040	ENSGALG00000007593	ENSAPLG00000011443	UB	ENSMGAG00000009648	UB	ENSNMEG00000000701	UB
ENSTGUG00000000047	ENSGALG00000007582	ENSAPLG00000010132	UB	ENSMGAG00000009560	UB	ENSNMEG00000000661	UB
ENSTGUG00000000049	ENSGALG00000000474	ENSAPLG00000018797	UB	ENSMGAG00000000811	UB	ENSNMEG00000007720	UB
ENSTGUG00000000050	ENSGALG00000040030	ENSAPLG00000005721	UB	ENSMGAG00000004501	UB	ENSNMEG00000003367	UB
ENSTGUG00000000051	ENSGALG00000000470	ENSAPLG00000011044	UB	ENSMGAG00000000808	UB	ENSNMEG00000007715	UB
ENSTGUG00000000056	ENSGALG00000007430	ENSAPLG00000005425	UB	ENSMGAG00000003774	UB	ENSNMEG00000003223	UB
ENSTGUG00000000059	ENSGALG00000007438	ENSAPLG00000005573	UB	ENSMGAG00000004065	UB	ENSNMEG00000003227	UB
ENSTGUG00000000063	ENSGALG00000000430	ENSAPLG00000011803	UB	ENSMGAG00000000754	UB	ENSNMEG00000007684	UB
ENSTGUG00000000065	ENSGALG00000006818	ENSAPLG00000004837	UB	ENSMGAG00000002737	UB	ENSNMEG00000012359	UB
ENSTGUG00000000067	NA	ENSAPLG00000020930	UB	ENSMGAG00000000750	SB	ENSNMEG00000007683	UB
ENSTGUG00000000069	ENSGALG00000007565	ENSAPLG00000009636	UB	ENSMGAG00000009518	UB	ENSNMEG00000000568	UB
ENSTGUG00000000070	ENSGALG00000043352	ENSAPLG00000012475	UB	ENSMGAG00000014680	UB	ENSNMEG00000007662	UB
ENSTGUG00000000079	ENSGALG00000007528	ENSAPLG00000009432	SB	ENSMGAG00000009486	SB	ENSNMEG00000000490	SB
ENSTGUG00000000080	ENSGALG00000000599	ENSAPLG00000010859	UB	ENSMGAG00000000837	UB	ENSNMEG00000007758	UB
ENSTGUG00000000083	ENSGALG00000031134	ENSAPLG00000014848	UB	ENSMGAG00000002840	UB	ENSNMEG00000012361	UB
ENSTGUG00000000085	ENSGALG00000007516	ENSAPLG00000009309	SB	ENSMGAG00000009467	UB	ENSNMEG00000000448	UB
ENSTGUG00000000092	ENSGALG00000007494	ENSAPLG00000008145	UB	ENSMGAG00000009388	UB	ENSNMEG00000000339	UB
ENSTGUG00000000099	ENSGALG00000006969	ENSAPLG00000015400	UB	ENSMGAG00000002883	UB	ENSNMEG00000012364	UB
ENSTGUG00000000116	ENSGALG00000038540	ENSAPLG00000002963	UB	ENSMGAG00000002967	UB	ENSNMEG00000012366	UB
ENSTGUG00000000117	ENSGALG00000007017	ENSAPLG00000005180	UB	ENSMGAG00000003004	UB	ENSNMEG00000012367	UB
ENSTGUG00000000118	ENSGALG00000000726	ENSAPLG00000003139	UB	ENSMGAG00000001015	UB	ENSNMEG00000007840	SB
ENSTGUG00000000121	ENSGALG00000035980	ENSAPLG00000005045	UB	ENSMGAG00000003026	UB	ENSNMEG00000012368	UB
ENSTGUG00000000128	ENSGALG00000014582	ENSAPLG00000004955	SB	ENSMGAG00000003046	SB	ENSNMEG00000012370	SB
ENSTGUG00000000134	ENSGALG00000007404	ENSAPLG00000007623	UB	ENSMGAG00000009360	UB	ENSNMEG00000000229	UB
ENSTGUG00000000140	ENSGALG00000032992	ENSAPLG00000007318	UB	ENSMGAG00000009322	UB	ENSNMEG00000020524	UB
ENSTGUG00000000148	ENSGALG00000033938	ENSAPLG00000006831	UB	ENSMGAG00000009299	UB	ENSNMEG00000020523	UB
ENSTGUG00000000150	ENSGALG00000005582	ENSAPLG00000004276	UB	ENSMGAG00000002927	UB	ENSNMEG00000005291	UB
ENSTGUG00000000155	ENSGALG00000000784	ENSAPLG00000005085	UB	ENSMGAG00000001308	UB	ENSNMEG00000007860	UB
ENSTGUG00000000161	ENSGALG00000043744	ENSAPLG00000004156	UB	ENSMGAG00000009275	UB	ENSNMEG00000020518	UB
ENSTGUG00000000162	ENSGALG00000027918	ENSAPLG00000019483	UB	ENSMGAG00000003235	UB	ENSNMEG00000001654	UB
ENSTGUG00000000163	ENSGALG00000024391	ENSAPLG00000005461	UB	ENSMGAG00000001353	UB	ENSNMEG00000007862	UB
ENSTGUG00000000164	ENSGALG00000042051	ENSAPLG00000004917	UB	ENSMGAG00000002874	UB	ENSNMEG00000005267	UB
ENSTGUG00000000166	ENSGALG00000040594	ENSAPLG00000004003	UB	ENSMGAG00000009266	UB	ENSNMEG00000020516	UB
ENSTGUG00000000171	ENSGALG00000043085	ENSAPLG00000003900	UB	ENSMGAG00000009253	UB	ENSNMEG00000020515	UB
ENSTGUG00000000175	ENSGALG00000011902	ENSAPLG00000019163	UB	ENSMGAG00000003326	UB	ENSNMEG00000001667	UB
ENSTGUG00000000176	ENSGALG00000040882	ENSAPLG00000002687	UB	ENSMGAG00000009184	UB	ENSNMEG00000020511	UB
ENSTGUG00000000180	ENSGALG00000029220	ENSAPLG00000014909	UB	ENSMGAG00000003343	UB	ENSNMEG00000001671	SB
ENSTGUG00000000181	ENSGALG00000002085	ENSAPLG00000005845	UB	ENSMGAG00000001395	UB	ENSNMEG00000007870	UB
ENSTGUG00000000183	ENSGALG00000036993	ENSAPLG00000014756	UB	ENSMGAG00000003402	UB	ENSNMEG00000001676	UB
ENSTGUG00000000184	ENSGALG00000007298	ENSAPLG00000014327	UB	ENSMGAG00000003429	UB	ENSNMEG00000002210	UB
ENSTGUG00000000186	ENSGALG00000005487	ENSAPLG00000005482	UB	ENSMGAG00000002815	UB	ENSNMEG00000005244	UB
ENSTGUG00000000187	ENSGALG00000030147	ENSAPLG00000011166	UB	ENSMGAG00000009144	UB	ENSNMEG00000020509	UB
ENSTGUG00000000191	ENSGALG00000007310	ENSAPLG00000013961	UB	ENSMGAG00000003462	UB	ENSNMEG00000002217	SB
ENSTGUG00000000199	ENSGALG00000038202	ENSAPLG00000027187	UB	ENSMGAG00000015441	UB	ENSNMEG00000017905	UB
ENSTGUG00000000200	ENSGALG00000001429	ENSAPLG00000008791	UB	ENSMGAG00000002950	UB	ENSNMEG00000017906	UB
ENSTGUG00000000202	ENSGALG00000001101	ENSAPLG00000003384	UB	ENSMGAG00000002493	UB	ENSNMEG00000002895	UB
ENSTGUG00000000208	ENSGALG00000001093	ENSAPLG00000001939	UB	ENSMGAG00000002388	UB	ENSNMEG00000002855	SB
ENSTGUG00000000211	ENSGALG00000005430	ENSAPLG00000005280	UB	ENSMGAG00000002690	UB	ENSNMEG00000005110	UB
ENSTGUG00000000212	ENSGALG00000038627	ENSAPLG00000009306	UB	ENSMGAG00000003033	UB	ENSNMEG00000017912	UB
ENSTGUG00000000219	ENSGALG00000005417	ENSAPLG00000005164	UB	ENSMGAG00000002678	UB	ENSNMEG00000005105	UB
ENSTGUG00000000221	ENSGALG00000005412	ENSAPLG00000005035	UB	ENSMGAG00000002667	UB	ENSNMEG00000005088	UB
ENSTGUG00000000228	ENSGALG00000001239	ENSAPLG00000009889	UB	ENSMGAG00000003118	UB	ENSNMEG00000017916	UB
ENSTGUG00000000232	NA	ENSAPLG00000009977	UB	ENSMGAG00000003134	UB	ENSNMEG00000017919	UB
ENSTGUG00000000233	ENSGALG00000005393	ENSAPLG00000022202	UB	ENSMGAG00000002635	UB	ENSNMEG00000004919	UB
ENSTGUG00000000236	ENSGALG00000005336	ENSAPLG00000004222	UB	ENSMGAG00000002569	UB	ENSNMEG00000004911	UB
ENSTGUG00000000240	ENSGALG00000007418	ENSAPLG00000010562	UB	ENSMGAG00000004011	UB	ENSNMEG00000003211	UB
ENSTGUG00000000241	ENSGALG00000039652	ENSAPLG00000010419	UB	ENSMGAG00000003214	UB	ENSNMEG00000017920	UB
ENSTGUG00000000243	ENSGALG00000001364	ENSAPLG00000010571	UB	ENSMGAG00000003239	UB	ENSNMEG00000017922	UB
ENSTGUG00000000244	ENSGALG00000040155	ENSAPLG00000010173	UB	ENSMGAG00000004028	UB	ENSNMEG00000003217	UB
ENSTGUG00000000250	ENSGALG00000001043	ENSAPLG00000011954	UB	ENSMGAG00000002267	UB	ENSNMEG00000008378	UB
ENSTGUG00000000252	ENSGALG00000040340	ENSAPLG00000011797	UB	ENSMGAG00000003301	UB	ENSNMEG00000017926	UB
ENSTGUG00000000259	ENSGALG00000050577	ENSAPLG00000011936	UB	ENSMGAG00000003280	UB	ENSNMEG00000017927	UB
ENSTGUG00000000260	ENSGALG00000053578	ENSAPLG00000013331	UB	ENSMGAG00000002402	UB	ENSNMEG00000004818	UB
ENSTGUG00000000262	ENSGALG00000014589	ENSAPLG00000026952	UB	ENSMGAG00000001923	UB	ENSNMEG00000008375	UB
ENSTGUG00000000263	ENSGALG00000039628	ENSAPLG00000011997	UB	ENSMGAG00000003323	UB	ENSNMEG00000017928	UB
ENSTGUG00000000270	ENSGALG00000007833	ENSAPLG00000008471	UB	ENSMGAG00000004280	UB	ENSNMEG00000003520	UB
ENSTGUG00000000272	ENSGALG00000005287	ENSAPLG00000022037	UB	ENSMGAG00000002353	UB	ENSNMEG00000004790	UB
ENSTGUG00000000275	ENSGALG00000007839	ENSAPLG00000006972	UB	ENSMGAG00000004316	UB	ENSNMEG00000003521	UB
ENSTGUG00000000276	ENSGALG00000030268	ENSAPLG00000012358	UB	ENSMGAG00000002292	UB	ENSNMEG00000004640	SB
ENSTGUG00000000283	ENSGALG00000005268	ENSAPLG00000012311	UB	ENSMGAG00000002268	UB	ENSNMEG00000004636	UB
ENSTGUG00000000284	ENSGALG00000000996	ENSAPLG00000009684	UB	ENSMGAG00000002091	UB	ENSNMEG00000008344	UB
ENSTGUG00000000288	ENSGALG00000037395	ENSAPLG00000003246	UB	ENSMGAG00000003447	UB	ENSNMEG00000017933	UB
ENSTGUG00000000289	ENSGALG00000002816	ENSAPLG00000003252	UB	ENSMGAG00000003464	UB	ENSNMEG00000017934	UB
ENSTGUG00000000292	ENSGALG00000007848	ENSAPLG00000006913	UB	ENSMGAG00000004580	UB	ENSNMEG00000003525	SB
ENSTGUG00000000295	ENSGALG00000000843	ENSAPLG00000009414	UB	ENSMGAG00000002037	UB	ENSNMEG00000008339	UB
ENSTGUG00000000298	ENSGALG00000002846	ENSAPLG00000014967	UB	ENSMGAG00000003546	UB	ENSNMEG00000017937	UB
ENSTGUG00000000299	ENSGALG00000040360	ENSAPLG00000015094	UB	ENSMGAG00000003557	UB	ENSNMEG00000017938	UB
ENSTGUG00000000300	ENSGALG00000002863	ENSAPLG00000015229	SB	ENSMGAG00000003565	UB	ENSNMEG00000017939	UB
ENSTGUG00000000302	ENSGALG00000000835	ENSAPLG00000010955	UB	ENSMGAG00000002032	UB	ENSNMEG00000008338	UB
ENSTGUG00000000305	ENSGALG00000021679	ENSAPLG00000030775	UB	ENSMGAG00000001950	UB	ENSNMEG00000008337	UB
ENSTGUG00000000308	ENSGALG00000007904	ENSAPLG00000005443	UB	ENSMGAG00000004635	UB	ENSNMEG00000003532	UB
ENSTGUG00000000309	ENSGALG00000002868	ENSAPLG00000015384	UB	ENSMGAG00000003585	UB	ENSNMEG00000017940	UB
ENSTGUG00000000312	ENSGALG00000000812	ENSAPLG00000021664	UB	ENSMGAG00000001981	UB	ENSNMEG00000008333	UB
ENSTGUG00000000313	ENSGALG00000049287	ENSAPLG00000015489	UB	ENSMGAG00000003593	SB	ENSNMEG00000017941	UB
ENSTGUG00000000314	ENSGALG00000002878	ENSAPLG00000015493	UB	ENSMGAG00000003597	UB	ENSNMEG00000017942	UB
ENSTGUG00000000315	ENSGALG00000007929	ENSAPLG00000005002	UB	ENSMGAG00000004662	UB	ENSNMEG00000003533	UB
ENSTGUG00000000316	ENSGALG00000002882	ENSAPLG00000019770	UB	ENSMGAG00000003611	UB	ENSNMEG00000017943	UB
ENSTGUG00000000324	ENSGALG00000039995	ENSAPLG00000002435	UB	ENSMGAG00000003652	UB	ENSNMEG00000017946	UB
ENSTGUG00000000329	ENSGALG00000033512	ENSAPLG00000022911	UB	ENSMGAG00000003660	UB	ENSNMEG00000017947	UB
ENSTGUG00000000331	ENSGALG00000021174	ENSAPLG00000004285	UB	ENSMGAG00000004749	SB	ENSNMEG00000003540	UB
ENSTGUG00000000335	ENSGALG00000036873	ENSAPLG00000013801	UB	ENSMGAG00000000706	UB	ENSNMEG00000012047	UB
ENSTGUG00000000341	ENSGALG00000033956	ENSAPLG00000009192	UB	ENSMGAG00000003820	UB	ENSNMEG00000017956	UB
ENSTGUG00000000342	ENSGALG00000005209	ENSAPLG00000011792	UB	ENSMGAG00000001745	UB	ENSNMEG00000004322	UB
ENSTGUG00000000347	ENSGALG00000005188	ENSAPLG00000011415	UB	ENSMGAG00000001713	UB	ENSNMEG00000004311	UB
ENSTGUG00000000352	ENSGALG00000037483	ENSAPLG00000003609	UB	ENSMGAG00000001727	UB	ENSNMEG00000008139	UB
ENSTGUG00000000354	ENSGALG00000037646	ENSAPLG00000009994	UB	ENSMGAG00000003959	SB	ENSNMEG00000017958	SB
ENSTGUG00000000357	ENSGALG00000006806	ENSAPLG00000014291	UB	ENSMGAG00000002682	UB	ENSNMEG00000012355	UB
ENSTGUG00000000360	ENSGALG00000001596	ENSAPLG00000003964	UB	ENSMGAG00000001671	UB	ENSNMEG00000008131	UB
ENSTGUG00000000363	ENSGALG00000001749	ENSAPLG00000004090	UB	ENSMGAG00000001625	UB	ENSNMEG00000008125	UB
ENSTGUG00000000364	ENSGALG00000005694	ENSAPLG00000015638	UB	ENSMGAG00000003162	UB	ENSNMEG00000005425	UB
ENSTGUG00000000366	ENSGALG00000044053	ENSAPLG00000014072	UB	ENSMGAG00000002589	UB	ENSNMEG00000012279	UB
ENSTGUG00000000369	ENSGALG00000001773	ENSAPLG00000004369	SB	ENSMGAG00000001572	SB	ENSNMEG00000008117	SB
ENSTGUG00000000374	ENSGALG00000005710	ENSAPLG00000030602	UB	ENSMGAG00000003228	UB	ENSNMEG00000005552	SB
ENSTGUG00000000375	ENSGALG00000029077	ENSAPLG00000013545	UB	ENSMGAG00000002406	UB	ENSNMEG00000012274	UB
ENSTGUG00000000391	ENSGALG00000005805	ENSAPLG00000007299	UB	ENSMGAG00000003387	UB	ENSNMEG00000005555	UB
ENSTGUG00000000396	ENSGALG00000014054	ENSAPLG00000026406	UB	ENSMGAG00000004350	UB	ENSNMEG00000017971	UB
ENSTGUG00000000397	ENSGALG00000005826	ENSAPLG00000006960	UB	ENSMGAG00000003424	UB	ENSNMEG00000005556	UB
ENSTGUG00000000402	ENSGALG00000005860	ENSAPLG00000006202	UB	ENSMGAG00000003490	UB	ENSNMEG00000005584	UB
ENSTGUG00000000404	ENSGALG00000039196	ENSAPLG00000001931	UB	ENSMGAG00000002372	UB	ENSNMEG00000012255	UB
ENSTGUG00000000407	ENSGALG00000006715	ENSAPLG00000000725	UB	ENSMGAG00000002341	UB	ENSNMEG00000012249	UB
ENSTGUG00000000408	ENSGALG00000026159	ENSAPLG00000015874	UB	ENSMGAG00000003746	UB	ENSNMEG00000017978	UB
ENSTGUG00000000409	ENSGALG00000005884	ENSAPLG00000005608	UB	ENSMGAG00000003515	UB	ENSNMEG00000005587	UB
ENSTGUG00000000416	ENSGALG00000003572	ENSAPLG00000015732	UB	ENSMGAG00000005142	UB	ENSNMEG00000003949	UB
ENSTGUG00000000420	ENSGALG00000005947	ENSAPLG00000026818	UB	ENSMGAG00000003567	UB	ENSNMEG00000005592	UB
ENSTGUG00000000421	ENSGALG00000006663	ENSAPLG00000014925	SB	ENSMGAG00000002234	SB	ENSNMEG00000012244	UB
ENSTGUG00000000423	ENSGALG00000005979	ENSAPLG00000003878	UB	ENSMGAG00000003580	UB	ENSNMEG00000005594	UB
ENSTGUG00000000424	ENSGALG00000040787	ENSAPLG00000028765	UB	ENSMGAG00000004078	UB	ENSNMEG00000017982	UB
ENSTGUG00000000426	ENSGALG00000040758	ENSAPLG00000014259	UB	ENSMGAG00000005184	UB	ENSNMEG00000003950	UB
ENSTGUG00000000431	ENSGALG00000002990	ENSAPLG00000029369	UB	ENSMGAG00000004144	UB	ENSNMEG00000017985	UB
ENSTGUG00000000441	ENSGALG00000018819	ENSAPLG00000013944	UB	ENSMGAG00000002225	UB	ENSNMEG00000012240	UB
ENSTGUG00000000442	ENSGALG00000001144	ENSAPLG00000002968	UB	ENSMGAG00000004440	UB	ENSNMEG00000017994	UB
ENSTGUG00000000443	ENSGALG00000003703	ENSAPLG00000021258	UB	ENSMGAG00000005285	UB	ENSNMEG00000004912	UB
ENSTGUG00000000444	ENSGALG00000040857	ENSAPLG00000013764	UB	ENSMGAG00000002190	UB	ENSNMEG00000012237	UB
ENSTGUG00000000445	ENSGALG00000001158	ENSAPLG00000017474	UB	ENSMGAG00000004452	UB	ENSNMEG00000017995	UB
ENSTGUG00000000453	ENSGALG00000003717	ENSAPLG00000013123	SB	ENSMGAG00000005297	UB	ENSNMEG00000004926	SB
ENSTGUG00000000454	ENSGALG00000027579	ENSAPLG00000025146	UB	ENSMGAG00000016139	UB	ENSNMEG00000012431	UB
ENSTGUG00000000458	ENSGALG00000027905	ENSAPLG00000001969	UB	ENSMGAG00000003865	UB	ENSNMEG00000005614	UB
ENSTGUG00000000460	ENSGALG00000006033	ENSAPLG00000012693	UB	ENSMGAG00000003885	UB	ENSNMEG00000005615	UB
ENSTGUG00000000461	ENSGALG00000041812	ENSAPLG00000007097	UB	ENSMGAG00000014531	UB	ENSNMEG00000012428	UB
ENSTGUG00000000463	ENSGALG00000006052	ENSAPLG00000012688	UB	ENSMGAG00000003904	UB	ENSNMEG00000005617	UB
ENSTGUG00000000469	ENSGALG00000003727	ENSAPLG00000012957	UB	ENSMGAG00000005368	UB	ENSNMEG00000004944	UB
ENSTGUG00000000470	ENSGALG00000003742	ENSAPLG00000012206	UB	ENSMGAG00000005382	UB	ENSNMEG00000004947	UB
ENSTGUG00000000472	ENSGALG00000037076	ENSAPLG00000008933	UB	ENSMGAG00000014527	UB	ENSNMEG00000011281	SB
ENSTGUG00000000474	ENSGALG00000003771	ENSAPLG00000011724	UB	ENSMGAG00000005467	UB	ENSNMEG00000004953	UB
ENSTGUG00000000479	ENSGALG00000006567	ENSAPLG00000011138	UB	ENSMGAG00000001969	UB	ENSNMEG00000012217	UB
ENSTGUG00000000480	ENSGALG00000003778	ENSAPLG00000024207	SB	ENSMGAG00000005518	UB	ENSNMEG00000004954	UB
ENSTGUG00000000483	ENSGALG00000027132	ENSAPLG00000011240	UB	ENSMGAG00000005545	UB	ENSNMEG00000004956	UB
ENSTGUG00000000484	ENSGALG00000003794	ENSAPLG00000011233	UB	ENSMGAG00000005552	UB	ENSNMEG00000004957	UB
ENSTGUG00000000486	ENSGALG00000052354	ENSAPLG00000024411	UB	ENSMGAG00000014526	UB	ENSNMEG00000011282	SB
ENSTGUG00000000491	ENSGALG00000006512	ENSAPLG00000010667	UB	ENSMGAG00000001929	UB	ENSNMEG00000012205	UB
ENSTGUG00000000495	ENSGALG00000036677	ENSAPLG00000007137	SB	ENSMGAG00000014532	SB	ENSNMEG00000011285	SB
ENSTGUG00000000496	ENSGALG00000006507	ENSAPLG00000010660	UB	ENSMGAG00000001891	UB	ENSNMEG00000012204	UB
ENSTGUG00000000497	ENSGALG00000006494	ENSAPLG00000010327	UB	ENSMGAG00000001869	UB	ENSNMEG00000012200	UB
ENSTGUG00000000502	ENSGALG00000013365	ENSAPLG00000005780	UB	ENSMGAG00000001101	UB	ENSNMEG00000008041	UB
ENSTGUG00000000509	ENSGALG00000049273	ENSAPLG00000001598	UB	ENSMGAG00000001149	UB	ENSNMEG00000008040	UB
ENSTGUG00000000510	ENSGALG00000012860	ENSAPLG00000005717	UB	ENSMGAG00000001156	UB	ENSNMEG00000008039	SB
ENSTGUG00000000515	ENSGALG00000001331	ENSAPLG00000005480	UB	ENSMGAG00000001154	UB	ENSNMEG00000012172	UB
ENSTGUG00000000519	ENSGALG00000013369	ENSAPLG00000004844	UB	ENSMGAG00000001222	UB	ENSNMEG00000008035	UB
ENSTGUG00000000523	ENSGALG00000001306	ENSAPLG00000005222	UB	ENSMGAG00000001130	SB	ENSNMEG00000012171	SB
ENSTGUG00000000527	ENSGALG00000003331	ENSAPLG00000009406	UB	ENSMGAG00000004672	UB	ENSNMEG00000018007	UB
ENSTGUG00000000529	ENSGALG00000034396	ENSAPLG00000011217	SB	ENSMGAG00000014529	UB	ENSNMEG00000011183	UB
ENSTGUG00000000530	ENSGALG00000033660	ENSAPLG00000004858	UB	ENSMGAG00000001112	SB	ENSNMEG00000012170	UB
ENSTGUG00000000534	ENSGALG00000032660	ENSAPLG00000011237	UB	ENSMGAG00000014530	UB	ENSNMEG00000011182	UB
ENSTGUG00000000536	ENSGALG00000030363	ENSAPLG00000011322	UB	ENSMGAG00000014518	UB	ENSNMEG00000011181	UB
ENSTGUG00000000537	ENSGALG00000037989	ENSAPLG00000011342	UB	ENSMGAG00000014519	UB	ENSNMEG00000011179	UB
ENSTGUG00000000538	ENSGALG00000006153	ENSAPLG00000012196	UB	ENSMGAG00000004394	UB	ENSNMEG00000005660	UB
ENSTGUG00000000539	ENSGALG00000041867	ENSAPLG00000011364	UB	ENSMGAG00000014520	SB	ENSNMEG00000011178	UB
ENSTGUG00000000547	ENSGALG00000041762	ENSAPLG00000013672	UB	ENSMGAG00000017158	UB	ENSNMEG00000003242	UB
ENSTGUG00000000548	ENSGALG00000003370	ENSAPLG00000009342	UB	ENSMGAG00000004753	UB	ENSNMEG00000018013	UB
ENSTGUG00000000549	ENSGALG00000001250	ENSAPLG00000004239	SB	ENSMGAG00000001056	UB	ENSNMEG00000012169	UB
ENSTGUG00000000550	ENSGALG00000003377	ENSAPLG00000009331	UB	ENSMGAG00000004756	UB	ENSNMEG00000018014	UB
ENSTGUG00000000555	ENSGALG00000006173	ENSAPLG00000012716	UB	ENSMGAG00000004491	UB	ENSNMEG00000005677	UB
ENSTGUG00000000557	ENSGALG00000024172	ENSAPLG00000017550	UB	ENSMGAG00000004766	UB	ENSNMEG00000018015	UB
ENSTGUG00000000564	ENSGALG00000006181	ENSAPLG00000013255	UB	ENSMGAG00000004526	UB	ENSNMEG00000005855	UB
ENSTGUG00000000571	ENSGALG00000047152	ENSAPLG00000022038	UB	ENSMGAG00000014945	UB	ENSNMEG00000002908	UB
ENSTGUG00000000578	ENSGALG00000003672	ENSAPLG00000015997	UB	ENSMGAG00000004832	UB	ENSNMEG00000018026	UB
ENSTGUG00000000581	ENSGALG00000042708	ENSAPLG00000003865	UB	ENSMGAG00000001005	UB	ENSNMEG00000012138	UB
ENSTGUG00000000582	ENSGALG00000017299	ENSAPLG00000010997	UB	ENSMGAG00000009652	UB	ENSNMEG00000002853	UB
ENSTGUG00000000584	ENSGALG00000003691	ENSAPLG00000015567	UB	ENSMGAG00000004866	UB	ENSNMEG00000018027	UB
ENSTGUG00000000585	ENSGALG00000039880	ENSAPLG00000022733	UB	ENSMGAG00000004567	UB	ENSNMEG00000005920	UB
ENSTGUG00000000588	ENSGALG00000003416	ENSAPLG00000006910	UB	ENSMGAG00000005426	UB	ENSNMEG00000002745	UB
ENSTGUG00000000589	ENSGALG00000001161	ENSAPLG00000003677	UB	ENSMGAG00000000976	UB	ENSNMEG00000012133	UB
ENSTGUG00000000593	ENSGALG00000003699	ENSAPLG00000015476	UB	ENSMGAG00000004896	UB	ENSNMEG00000018028	UB
ENSTGUG00000000594	ENSGALG00000006219	ENSAPLG00000004562	UB	ENSMGAG00000004579	UB	ENSNMEG00000005925	UB
ENSTGUG00000000599	ENSGALG00000001143	ENSAPLG00000003526	UB	ENSMGAG00000000967	UB	ENSNMEG00000012132	UB
ENSTGUG00000000605	ENSGALG00000001317	ENSAPLG00000016255	UB	ENSMGAG00000002676	UB	ENSNMEG00000002998	UB
ENSTGUG00000000608	ENSGALG00000006233	ENSAPLG00000003570	UB	ENSMGAG00000004676	UB	ENSNMEG00000006595	UB
ENSTGUG00000000611	ENSGALG00000003702	ENSAPLG00000013481	UB	ENSMGAG00000004916	UB	ENSNMEG00000018036	UB
ENSTGUG00000000614	ENSGALG00000001328	ENSAPLG00000011010	UB	ENSMGAG00000003132	UB	ENSNMEG00000003030	UB
ENSTGUG00000000615	ENSGALG00000038954	ENSAPLG00000026202	UB	ENSMGAG00000004962	UB	ENSNMEG00000018037	UB
ENSTGUG00000000616	ENSGALG00000049653	ENSAPLG00000018683	UB	ENSMGAG00000004716	UB	ENSNMEG00000006610	UB
ENSTGUG00000000617	ENSGALG00000001342	ENSAPLG00000018891	UB	ENSMGAG00000003181	UB	ENSNMEG00000003033	UB
ENSTGUG00000000618	ENSGALG00000003722	ENSAPLG00000013772	UB	ENSMGAG00000004968	UB	ENSNMEG00000018039	UB
ENSTGUG00000000621	ENSGALG00000001377	ENSAPLG00000003051	UB	ENSMGAG00000003243	UB	ENSNMEG00000003036	UB
ENSTGUG00000000628	ENSGALG00000042948	ENSAPLG00000002542	UB	ENSMGAG00000003312	UB	ENSNMEG00000003055	UB
ENSTGUG00000000632	ENSGALG00000001611	ENSAPLG00000008480	UB	ENSMGAG00000001706	UB	ENSNMEG00000012190	UB
ENSTGUG00000000633	ENSGALG00000026865	ENSAPLG00000004781	UB	ENSMGAG00000004800	UB	ENSNMEG00000006647	UB
ENSTGUG00000000634	ENSGALG00000001604	ENSAPLG00000012588	UB	ENSMGAG00000001651	UB	ENSNMEG00000012189	UB
ENSTGUG00000000635	ENSGALG00000006292	ENSAPLG00000004785	UB	ENSMGAG00000004807	UB	ENSNMEG00000006666	UB
ENSTGUG00000000640	ENSGALG00000044985	ENSAPLG00000024410	UB	ENSMGAG00000003470	UB	ENSNMEG00000003068	UB
ENSTGUG00000000641	ENSGALG00000001962	ENSAPLG00000006173	SB	ENSMGAG00000003503	UB	ENSNMEG00000003072	SB
ENSTGUG00000000647	ENSGALG00000041791	ENSAPLG00000008020	UB	ENSMGAG00000004869	UB	ENSNMEG00000007331	UB
ENSTGUG00000000648	ENSGALG00000001557	ENSAPLG00000012241	SB	ENSMGAG00000001638	SB	ENSNMEG00000012188	SB
ENSTGUG00000000651	ENSGALG00000001529	ENSAPLG00000012009	UB	ENSMGAG00000001622	UB	ENSNMEG00000012187	UB
ENSTGUG00000000653	ENSGALG00000001521	ENSAPLG00000027512	UB	ENSMGAG00000001614	UB	ENSNMEG00000012186	UB
ENSTGUG00000000657	ENSGALG00000001491	ENSAPLG00000010868	UB	ENSMGAG00000001524	UB	ENSNMEG00000012185	UB
ENSTGUG00000000662	ENSGALG00000001472	ENSAPLG00000018535	UB	ENSMGAG00000001500	UB	ENSNMEG00000012184	UB
ENSTGUG00000000664	ENSGALG00000021637	ENSAPLG00000006982	UB	ENSMGAG00000003195	UB	ENSNMEG00000003228	UB
ENSTGUG00000000670	ENSGALG00000001442	ENSAPLG00000004450	UB	ENSMGAG00000001427	UB	ENSNMEG00000012180	UB
ENSTGUG00000000673	ENSGALG00000002029	ENSAPLG00000007277	UB	ENSMGAG00000003676	UB	ENSNMEG00000003232	UB
ENSTGUG00000000680	ENSGALG00000003824	ENSAPLG00000010773	UB	ENSMGAG00000005571	UB	ENSNMEG00000004998	UB
ENSTGUG00000000682	ENSGALG00000036064	ENSAPLG00000007829	UB	ENSMGAG00000004890	UB	ENSNMEG00000007354	UB
ENSTGUG00000000684	ENSGALG00000003919	ENSAPLG00000021380	UB	ENSMGAG00000005605	UB	ENSNMEG00000018053	UB
ENSTGUG00000000686	ENSGALG00000021601	ENSAPLG00000009655	SB	ENSMGAG00000005657	SB	ENSNMEG00000005010	SB
ENSTGUG00000000688	ENSGALG00000003937	ENSAPLG00000006816	UB	ENSMGAG00000005618	UB	ENSNMEG00000018054	UB
ENSTGUG00000000691	ENSGALG00000017394	ENSAPLG00000007430	UB	ENSMGAG00000004902	UB	ENSNMEG00000007408	UB
ENSTGUG00000000693	ENSGALG00000001437	ENSAPLG00000003740	UB	ENSMGAG00000001367	UB	ENSNMEG00000012178	UB
ENSTGUG00000000696	ENSGALG00000006372	ENSAPLG00000007387	UB	ENSMGAG00000004903	SB	ENSNMEG00000007456	SB
ENSTGUG00000000698	ENSGALG00000030379	ENSAPLG00000006761	UB	ENSMGAG00000004982	UB	ENSNMEG00000007520	UB
ENSTGUG00000000699	ENSGALG00000003950	ENSAPLG00000007128	UB	ENSMGAG00000005680	UB	ENSNMEG00000018055	UB
ENSTGUG00000000700	ENSGALG00000003939	ENSAPLG00000009602	UB	ENSMGAG00000005712	UB	ENSNMEG00000005028	UB
ENSTGUG00000000701	ENSGALG00000003959	ENSAPLG00000009067	UB	ENSMGAG00000005717	UB	ENSNMEG00000005030	UB
ENSTGUG00000000702	ENSGALG00000006437	ENSAPLG00000006585	UB	ENSMGAG00000005051	UB	ENSNMEG00000007580	UB
ENSTGUG00000000704	ENSGALG00000040109	ENSAPLG00000007559	UB	ENSMGAG00000005696	UB	ENSNMEG00000018068	UB
ENSTGUG00000000708	ENSGALG00000006461	ENSAPLG00000005692	UB	ENSMGAG00000005070	UB	ENSNMEG00000007588	UB
ENSTGUG00000000711	ENSGALG00000004033	ENSAPLG00000007938	UB	ENSMGAG00000005743	UB	ENSNMEG00000018072	UB
ENSTGUG00000000716	ENSGALG00000028851	ENSAPLG00000008784	UB	ENSMGAG00000016553	UB	ENSNMEG00000005040	UB
ENSTGUG00000000717	ENSGALG00000006477	ENSAPLG00000005259	UB	ENSMGAG00000005121	SB	ENSNMEG00000007590	UB
ENSTGUG00000000718	ENSGALG00000004040	ENSAPLG00000018241	UB	ENSMGAG00000005793	UB	ENSNMEG00000018073	SB
ENSTGUG00000000719	ENSGALG00000004068	ENSAPLG00000008179	UB	ENSMGAG00000005799	UB	ENSNMEG00000018074	UB
ENSTGUG00000000724	ENSGALG00000002563	ENSAPLG00000027602	SB	ENSMGAG00000005761	UB	ENSNMEG00000005043	SB
ENSTGUG00000000727	ENSGALG00000030054	ENSAPLG00000013939	UB	ENSMGAG00000005147	UB	ENSNMEG00000007887	UB
ENSTGUG00000000729	ENSGALG00000004048	ENSAPLG00000005364	SB	ENSMGAG00000005856	UB	ENSNMEG00000005053	SB
ENSTGUG00000000730	ENSGALG00000000991	ENSAPLG00000002881	UB	ENSMGAG00000001731	UB	ENSNMEG00000005898	UB
ENSTGUG00000000731	ENSGALG00000038488	ENSAPLG00000002955	UB	ENSMGAG00000001716	UB	ENSNMEG00000005897	UB
ENSTGUG00000000733	ENSGALG00000001341	ENSAPLG00000018185	UB	ENSMGAG00000001211	UB	ENSNMEG00000012173	UB
ENSTGUG00000000735	ENSGALG00000001310	ENSAPLG00000002606	UB	ENSMGAG00000002105	UB	ENSNMEG00000005959	UB
ENSTGUG00000000738	ENSGALG00000006525	ENSAPLG00000021169	UB	ENSMGAG00000005155	UB	ENSNMEG00000007892	UB
ENSTGUG00000000740	ENSGALG00000038885	ENSAPLG00000017289	UB	ENSMGAG00000000696	UB	ENSNMEG00000012049	UB
ENSTGUG00000000744	ENSGALG00000043103	ENSAPLG00000013813	UB	ENSMGAG00000000677	UB	ENSNMEG00000012050	UB
ENSTGUG00000000745	ENSGALG00000001329	ENSAPLG00000016409	SB	ENSMGAG00000002160	SB	ENSNMEG00000005971	SB
ENSTGUG00000000746	ENSGALG00000006542	ENSAPLG00000014371	UB	ENSMGAG00000005205	UB	ENSNMEG00000007899	UB
ENSTGUG00000000750	ENSGALG00000035842	ENSAPLG00000011879	UB	ENSMGAG00000000762	UB	ENSNMEG00000012051	UB
ENSTGUG00000000751	ENSGALG00000006558	ENSAPLG00000014988	UB	ENSMGAG00000005253	UB	ENSNMEG00000007963	UB
ENSTGUG00000000752	ENSGALG00000033570	ENSAPLG00000012363	UB	ENSMGAG00000000779	SB	ENSNMEG00000012052	UB
ENSTGUG00000000753	ENSGALG00000004160	ENSAPLG00000006581	UB	ENSMGAG00000005963	UB	ENSNMEG00000018096	UB
ENSTGUG00000000758	ENSGALG00000029653	ENSAPLG00000016290	UB	ENSMGAG00000002349	UB	ENSNMEG00000005991	SB
ENSTGUG00000000759	ENSGALG00000043163	ENSAPLG00000012824	UB	ENSMGAG00000000810	UB	ENSNMEG00000012056	UB
ENSTGUG00000000764	ENSGALG00000006599	ENSAPLG00000015491	UB	ENSMGAG00000005311	UB	ENSNMEG00000007997	UB
ENSTGUG00000000765	ENSGALG00000050314	ENSAPLG00000006595	UB	ENSMGAG00000002400	UB	ENSNMEG00000006001	UB
ENSTGUG00000000767	ENSGALG00000004176	ENSAPLG00000017300	UB	ENSMGAG00000006016	UB	ENSNMEG00000018097	UB
ENSTGUG00000000770	ENSGALG00000004184	ENSAPLG00000006120	UB	ENSMGAG00000006021	UB	ENSNMEG00000018098	UB
ENSTGUG00000000771	ENSGALG00000032763	ENSAPLG00000006736	UB	ENSMGAG00000002441	UB	ENSNMEG00000006003	UB
ENSTGUG00000000773	ENSGALG00000024326	ENSAPLG00000013250	UB	ENSMGAG00000000840	SB	ENSNMEG00000012074	UB
ENSTGUG00000000775	ENSGALG00000048613	ENSAPLG00000005013	SB	ENSMGAG00000005999	UB	ENSNMEG00000005057	SB
ENSTGUG00000000777	ENSGALG00000031440	ENSAPLG00000006899	UB	ENSMGAG00000002463	UB	ENSNMEG00000006006	UB
ENSTGUG00000000778	ENSGALG00000000962	ENSAPLG00000013285	UB	ENSMGAG00000000851	UB	ENSNMEG00000012080	UB
ENSTGUG00000000781	ENSGALG00000034271	ENSAPLG00000014609	UB	ENSMGAG00000006081	UB	ENSNMEG00000005061	UB
ENSTGUG00000000782	ENSGALG00000038582	ENSAPLG00000004805	UB	ENSMGAG00000006160	UB	ENSNMEG00000018274	UB
ENSTGUG00000000783	ENSGALG00000006652	ENSAPLG00000002490	UB	ENSMGAG00000005375	UB	ENSNMEG00000008048	UB
ENSTGUG00000000784	ENSGALG00000035419	ENSAPLG00000014642	SB	ENSMGAG00000000857	UB	ENSNMEG00000012084	UB
ENSTGUG00000000796	ENSGALG00000004200	ENSAPLG00000013927	UB	ENSMGAG00000006190	UB	ENSNMEG00000005074	UB
ENSTGUG00000000797	ENSGALG00000042730	ENSAPLG00000015299	UB	ENSMGAG00000000711	UB	ENSNMEG00000012086	UB
ENSTGUG00000000799	ENSGALG00000004357	ENSAPLG00000003352	UB	ENSMGAG00000006334	UB	ENSNMEG00000018289	UB
ENSTGUG00000000804	ENSGALG00000038097	ENSAPLG00000015775	UB	ENSMGAG00000000719	UB	ENSNMEG00000012087	UB
ENSTGUG00000000806	ENSGALG00000035184	ENSAPLG00000020532	UB	ENSMGAG00000000717	UB	ENSNMEG00000003613	UB
ENSTGUG00000000811	ENSGALG00000006672	ENSAPLG00000003813	UB	ENSMGAG00000005472	UB	ENSNMEG00000008100	UB
ENSTGUG00000000812	ENSGALG00000000615	ENSAPLG00000009767	UB	ENSMGAG00000000765	UB	ENSNMEG00000003625	UB
ENSTGUG00000000815	ENSGALG00000030759	ENSAPLG00000016079	UB	ENSMGAG00000000732	UB	ENSNMEG00000012118	UB
ENSTGUG00000000817	ENSGALG00000000618	ENSAPLG00000021781	UB	ENSMGAG00000000777	UB	ENSNMEG00000003626	UB
ENSTGUG00000000818	ENSGALG00000004496	ENSAPLG00000002442	UB	ENSMGAG00000006480	UB	ENSNMEG00000018290	UB
ENSTGUG00000000819	ENSGALG00000001126	ENSAPLG00000008289	UB	ENSMGAG00000002708	UB	ENSNMEG00000002925	SB
ENSTGUG00000000821	ENSGALG00000001121	ENSAPLG00000002520	UB	ENSMGAG00000002570	SB	ENSNMEG00000002917	SB
ENSTGUG00000000823	ENSGALG00000000672	ENSAPLG00000015777	UB	ENSMGAG00000000902	UB	ENSNMEG00000003683	UB
ENSTGUG00000000827	ENSGALG00000037407	ENSAPLG00000001146	SB	ENSMGAG00000000745	UB	ENSNMEG00000012119	UB
ENSTGUG00000000831	ENSGALG00000042967	ENSAPLG00000016028	UB	ENSMGAG00000000929	UB	ENSNMEG00000003691	UB
ENSTGUG00000000832	ENSGALG00000040224	ENSAPLG00000001925	UB	ENSMGAG00000000748	UB	ENSNMEG00000012120	UB
ENSTGUG00000000833	ENSGALG00000031143	ENSAPLG00000002407	UB	ENSMGAG00000000755	UB	ENSNMEG00000012121	UB
ENSTGUG00000000834	ENSGALG00000006723	ENSAPLG00000013603	UB	ENSMGAG00000005526	UB	ENSNMEG00000008164	UB
ENSTGUG00000000838	ENSGALG00000006749	ENSAPLG00000013177	UB	ENSMGAG00000005536	UB	ENSNMEG00000008166	UB
ENSTGUG00000000840	ENSGALG00000029747	ENSAPLG00000002517	UB	ENSMGAG00000000898	UB	ENSNMEG00000012122	UB
ENSTGUG00000000842	ENSGALG00000004521	ENSAPLG00000002355	UB	ENSMGAG00000006141	UB	ENSNMEG00000018291	UB
ENSTGUG00000000846	ENSGALG00000037995	ENSAPLG00000002822	UB	ENSMGAG00000002248	UB	ENSNMEG00000009189	UB
ENSTGUG00000000850	ENSGALG00000004555	ENSAPLG00000016408	UB	ENSMGAG00000006298	UB	ENSNMEG00000018296	UB
ENSTGUG00000000851	ENSGALG00000000729	ENSAPLG00000001009	UB	ENSMGAG00000001116	UB	ENSNMEG00000003702	UB
ENSTGUG00000000852	ENSGALG00000006939	ENSAPLG00000012725	SB	ENSMGAG00000005583	UB	ENSNMEG00000008551	SB
ENSTGUG00000000856	ENSGALG00000000737	ENSAPLG00000002828	UB	ENSMGAG00000001143	UB	ENSNMEG00000003708	UB
ENSTGUG00000000864	ENSGALG00000027330	ENSAPLG00000024895	UB	ENSMGAG00000006496	UB	ENSNMEG00000018298	UB
ENSTGUG00000000866	ENSGALG00000000734	ENSAPLG00000002616	UB	ENSMGAG00000001131	UB	ENSNMEG00000003705	UB
ENSTGUG00000000867	ENSGALG00000005535	ENSAPLG00000015849	UB	ENSMGAG00000006625	UB	ENSNMEG00000018295	UB
ENSTGUG00000000870	ENSGALG00000030305	ENSAPLG00000029716	UB	ENSMGAG00000001158	UB	ENSNMEG00000003710	UB
ENSTGUG00000000871	ENSGALG00000004581	ENSAPLG00000016141	UB	ENSMGAG00000006555	UB	ENSNMEG00000018299	UB
ENSTGUG00000000872	ENSGALG00000000777	ENSAPLG00000002973	UB	ENSMGAG00000001174	UB	ENSNMEG00000003715	SB
ENSTGUG00000000874	ENSGALG00000009703	ENSAPLG00000005967	UB	ENSMGAG00000004106	UB	ENSNMEG00000003308	UB
ENSTGUG00000000880	ENSGALG00000000814	ENSAPLG00000003755	SB	ENSMGAG00000001000	UB	ENSNMEG00000003789	SB
ENSTGUG00000000884	ENSGALG00000030918	ENSAPLG00000016807	UB	ENSMGAG00000010253	UB	ENSNMEG00000003284	UB
ENSTGUG00000000889	ENSGALG00000007036	ENSAPLG00000013443	UB	ENSMGAG00000005693	UB	ENSNMEG00000008567	UB
ENSTGUG00000000890	ENSGALG00000000790	ENSAPLG00000003576	UB	ENSMGAG00000000993	UB	ENSNMEG00000003727	UB
ENSTGUG00000000898	ENSGALG00000040008	ENSAPLG00000006968	UB	ENSMGAG00000003863	UB	ENSNMEG00000003275	SB
ENSTGUG00000000905	ENSGALG00000037522	ENSAPLG00000007158	UB	ENSMGAG00000003801	UB	ENSNMEG00000003260	SB
ENSTGUG00000000906	ENSGALG00000033178	ENSAPLG00000029541	UB	ENSMGAG00000005794	UB	ENSNMEG00000008607	UB
ENSTGUG00000000913	ENSGALG00000007076	ENSAPLG00000013783	UB	ENSMGAG00000005821	UB	ENSNMEG00000008651	UB
ENSTGUG00000000919	ENSGALG00000007082	ENSAPLG00000013843	SB	ENSMGAG00000005858	UB	ENSNMEG00000008655	UB
ENSTGUG00000000921	ENSGALG00000000511	ENSAPLG00000014389	SB	ENSMGAG00000002473	SB	ENSNMEG00000009213	UB
ENSTGUG00000000922	ENSGALG00000002591	ENSAPLG00000023010	UB	ENSMGAG00000003769	UB	ENSNMEG00000003254	UB
ENSTGUG00000000923	ENSGALG00000032469	ENSAPLG00000008349	UB	ENSMGAG00000003755	UB	ENSNMEG00000003251	UB
ENSTGUG00000000924	ENSGALG00000007095	ENSAPLG00000014251	SB	ENSMGAG00000005873	UB	ENSNMEG00000008656	UB
ENSTGUG00000000925	ENSGALG00000000523	ENSAPLG00000013800	UB	ENSMGAG00000002482	UB	ENSNMEG00000009214	UB
ENSTGUG00000000928	ENSGALG00000000533	ENSAPLG00000013776	UB	ENSMGAG00000002503	UB	ENSNMEG00000009216	UB
ENSTGUG00000000932	ENSGALG00000007125	ENSAPLG00000014767	UB	ENSMGAG00000005916	UB	ENSNMEG00000008690	UB
ENSTGUG00000000933	ENSGALG00000000551	ENSAPLG00000013324	UB	ENSMGAG00000002553	UB	ENSNMEG00000009220	UB
ENSTGUG00000000938	ENSGALG00000000377	ENSAPLG00000010149	SB	ENSMGAG00000000700	SB	ENSNMEG00000007678	UB
ENSTGUG00000000939	ENSGALG00000000186	ENSAPLG00000012793	UB	ENSMGAG00000002587	UB	ENSNMEG00000009223	UB
ENSTGUG00000000940	ENSGALG00000030097	ENSAPLG00000026840	UB	ENSMGAG00000009632	UB	ENSNMEG00000004544	UB
ENSTGUG00000000942	ENSGALG00000030613	ENSAPLG00000013101	UB	ENSMGAG00000006856	UB	ENSNMEG00000018903	UB
ENSTGUG00000000943	ENSGALG00000042485	ENSAPLG00000019553	UB	ENSMGAG00000016573	UB	ENSNMEG00000004534	UB
ENSTGUG00000000947	ENSGALG00000007140	ENSAPLG00000003623	UB	ENSMGAG00000006001	UB	ENSNMEG00000008737	UB
ENSTGUG00000000951	ENSGALG00000040986	ENSAPLG00000004037	UB	ENSMGAG00000001699	UB	ENSNMEG00000004526	UB
ENSTGUG00000000959	ENSGALG00000002554	ENSAPLG00000007499	UB	ENSMGAG00000005867	UB	ENSNMEG00000001156	UB
ENSTGUG00000000965	ENSGALG00000005725	ENSAPLG00000013023	UB	ENSMGAG00000006864	UB	ENSNMEG00000018904	UB
ENSTGUG00000000966	ENSGALG00000014012	ENSAPLG00000010236	UB	ENSMGAG00000001349	UB	ENSNMEG00000004503	UB
ENSTGUG00000000968	ENSGALG00000007145	ENSAPLG00000009293	UB	ENSMGAG00000006119	UB	ENSNMEG00000008743	UB
ENSTGUG00000000971	ENSGALG00000000955	ENSAPLG00000021290	UB	ENSMGAG00000001398	UB	ENSNMEG00000004487	UB
ENSTGUG00000000972	ENSGALG00000002139	ENSAPLG00000008797	UB	ENSMGAG00000016381	UB	ENSNMEG00000001043	UB
ENSTGUG00000000973	ENSGALG00000000943	ENSAPLG00000015930	UB	ENSMGAG00000001406	UB	ENSNMEG00000004486	UB
ENSTGUG00000000975	ENSGALG00000005770	ENSAPLG00000005491	UB	ENSMGAG00000006974	UB	ENSNMEG00000018905	UB
ENSTGUG00000000976	ENSGALG00000034251	ENSAPLG00000016147	UB	ENSMGAG00000001425	UB	ENSNMEG00000004482	UB
ENSTGUG00000000978	ENSGALG00000000902	ENSAPLG00000010691	UB	ENSMGAG00000000825	UB	ENSNMEG00000004476	UB
ENSTGUG00000000980	ENSGALG00000000895	ENSAPLG00000010698	UB	ENSMGAG00000000836	UB	ENSNMEG00000004465	UB
ENSTGUG00000000983	ENSGALG00000005802	ENSAPLG00000005955	UB	ENSMGAG00000006995	UB	ENSNMEG00000018907	UB
ENSTGUG00000000986	ENSGALG00000000881	ENSAPLG00000010745	UB	ENSMGAG00000000813	UB	ENSNMEG00000004453	UB
ENSTGUG00000000990	ENSGALG00000027909	ENSAPLG00000010758	UB	ENSMGAG00000000868	UB	ENSNMEG00000004447	UB
ENSTGUG00000000992	ENSGALG00000034910	ENSAPLG00000010792	UB	ENSMGAG00000001338	UB	ENSNMEG00000004441	UB
ENSTGUG00000000995	ENSGALG00000007169	ENSAPLG00000008897	SB	ENSMGAG00000006246	UB	ENSNMEG00000008751	UB
ENSTGUG00000000998	ENSGALG00000007215	ENSAPLG00000008099	UB	ENSMGAG00000006301	UB	ENSNMEG00000008762	UB
ENSTGUG00000001000	ENSGALG00000034413	ENSAPLG00000010840	UB	ENSMGAG00000011162	UB	ENSNMEG00000008085	UB
ENSTGUG00000001004	ENSGALG00000033884	ENSAPLG00000010503	UB	ENSMGAG00000011170	UB	ENSNMEG00000008086	UB
ENSTGUG00000001005	ENSGALG00000002038	ENSAPLG00000010131	UB	ENSMGAG00000016892	UB	ENSNMEG00000000347	UB
ENSTGUG00000001009	ENSGALG00000005820	ENSAPLG00000007959	UB	ENSMGAG00000007091	UB	ENSNMEG00000018908	UB
ENSTGUG00000001011	ENSGALG00000007254	ENSAPLG00000007667	SB	ENSMGAG00000006267	SB	ENSNMEG00000008763	SB
ENSTGUG00000001013	ENSGALG00000005856	ENSAPLG00000008106	UB	ENSMGAG00000007111	UB	ENSNMEG00000018909	UB
ENSTGUG00000001017	ENSGALG00000001976	ENSAPLG00000010459	SB	ENSMGAG00000017214	UB	ENSNMEG00000000216	SB
ENSTGUG00000001020	ENSGALG00000007260	ENSAPLG00000007482	SB	ENSMGAG00000006355	UB	ENSNMEG00000008771	UB
ENSTGUG00000001021	ENSGALG00000001800	ENSAPLG00000004636	UB	ENSMGAG00000001547	UB	ENSNMEG00000008107	UB
ENSTGUG00000001026	ENSGALG00000007266	ENSAPLG00000007479	UB	ENSMGAG00000006408	UB	ENSNMEG00000008786	SB
ENSTGUG00000001028	ENSGALG00000007331	ENSAPLG00000006418	UB	ENSMGAG00000006415	SB	ENSNMEG00000008815	SB
ENSTGUG00000001030	ENSGALG00000042080	ENSAPLG00000007370	UB	ENSMGAG00000005130	UB	ENSNMEG00000003934	UB
ENSTGUG00000001031	ENSGALG00000033513	ENSAPLG00000006360	UB	ENSMGAG00000005093	UB	ENSNMEG00000003930	UB
ENSTGUG00000001033	ENSGALG00000005924	ENSAPLG00000008886	UB	ENSMGAG00000007181	UB	ENSNMEG00000019400	UB
ENSTGUG00000001041	ENSGALG00000042624	ENSAPLG00000008105	UB	ENSMGAG00000000692	UB	ENSNMEG00000003592	UB
ENSTGUG00000001046	ENSGALG00000007346	ENSAPLG00000006380	UB	ENSMGAG00000006517	UB	ENSNMEG00000008837	UB
ENSTGUG00000001048	ENSGALG00000007351	ENSAPLG00000008962	UB	ENSMGAG00000006525	UB	ENSNMEG00000008848	UB
ENSTGUG00000001049	NA	ENSAPLG00000009517	UB	ENSMGAG00000015455	UB	ENSNMEG00000019434	UB
ENSTGUG00000001052	ENSGALG00000001117	ENSAPLG00000015863	SB	ENSMGAG00000003833	UB	ENSNMEG00000009988	UB
ENSTGUG00000001054	ENSGALG00000032148	ENSAPLG00000009588	UB	ENSMGAG00000007250	UB	ENSNMEG00000019435	UB
ENSTGUG00000001055	ENSGALG00000007356	ENSAPLG00000009205	UB	ENSMGAG00000006533	UB	ENSNMEG00000008854	UB
ENSTGUG00000001057	ENSGALG00000003220	ENSAPLG00000009175	UB	ENSMGAG00000004745	UB	ENSNMEG00000003822	UB
ENSTGUG00000001059	ENSGALG00000001463	ENSAPLG00000010422	UB	ENSMGAG00000002568	UB	ENSNMEG00000006024	UB
ENSTGUG00000001062	ENSGALG00000040993	ENSAPLG00000009484	UB	ENSMGAG00000006563	UB	ENSNMEG00000008911	UB
ENSTGUG00000001064	ENSGALG00000033270	ENSAPLG00000011078	UB	ENSMGAG00000004970	UB	ENSNMEG00000003897	UB
ENSTGUG00000001067	ENSGALG00000003304	ENSAPLG00000010657	SB	ENSMGAG00000017339	UB	ENSNMEG00000003839	UB
ENSTGUG00000001068	ENSGALG00000035281	ENSAPLG00000009527	UB	ENSMGAG00000006573	UB	ENSNMEG00000008914	UB
ENSTGUG00000001075	ENSGALG00000000998	ENSAPLG00000016018	UB	ENSMGAG00000001743	UB	ENSNMEG00000005902	UB
ENSTGUG00000001077	ENSGALG00000039186	ENSAPLG00000022680	UB	ENSMGAG00000006606	UB	ENSNMEG00000008928	UB
ENSTGUG00000001078	ENSGALG00000007408	ENSAPLG00000009795	UB	ENSMGAG00000006609	SB	ENSNMEG00000008941	SB
ENSTGUG00000001080	ENSGALG00000003074	ENSAPLG00000008170	UB	ENSMGAG00000004581	UB	ENSNMEG00000003512	UB
ENSTGUG00000001082	ENSGALG00000005961	ENSAPLG00000029808	UB	ENSMGAG00000007380	UB	ENSNMEG00000019438	UB
ENSTGUG00000001085	ENSGALG00000031120	ENSAPLG00000010309	UB	ENSMGAG00000007328	UB	ENSNMEG00000019437	SB
ENSTGUG00000001087	ENSGALG00000001038	ENSAPLG00000016115	UB	ENSMGAG00000001802	UB	ENSNMEG00000005912	UB
ENSTGUG00000001088	ENSGALG00000003047	ENSAPLG00000006469	UB	ENSMGAG00000004496	UB	ENSNMEG00000003509	UB
ENSTGUG00000001090	ENSGALG00000003024	ENSAPLG00000006480	UB	ENSMGAG00000004486	UB	ENSNMEG00000003507	UB
ENSTGUG00000001091	ENSGALG00000000863	ENSAPLG00000015340	UB	ENSMGAG00000003702	UB	ENSNMEG00000009836	UB
ENSTGUG00000001092	ENSGALG00000000856	ENSAPLG00000014849	UB	ENSMGAG00000003648	UB	ENSNMEG00000009831	UB
ENSTGUG00000001095	ENSGALG00000002621	ENSAPLG00000006582	UB	ENSMGAG00000004473	UB	ENSNMEG00000003506	UB
ENSTGUG00000001098	ENSGALG00000001051	ENSAPLG00000016262	SB	ENSMGAG00000001824	SB	ENSNMEG00000005913	SB
ENSTGUG00000001101	ENSGALG00000007417	ENSAPLG00000010322	UB	ENSMGAG00000006643	UB	ENSNMEG00000008948	SB
ENSTGUG00000001102	ENSGALG00000001067	ENSAPLG00000016308	UB	ENSMGAG00000001845	UB	ENSNMEG00000005914	UB
ENSTGUG00000001105	ENSGALG00000007435	ENSAPLG00000029634	UB	ENSMGAG00000006673	UB	ENSNMEG00000008987	UB
ENSTGUG00000001108	ENSGALG00000032974	ENSAPLG00000012527	UB	ENSMGAG00000007477	SB	ENSNMEG00000019440	SB
ENSTGUG00000001112	ENSGALG00000000816	ENSAPLG00000013735	UB	ENSMGAG00000003459	SB	ENSNMEG00000009792	UB
ENSTGUG00000001114	ENSGALG00000007492	ENSAPLG00000012942	UB	ENSMGAG00000006697	UB	ENSNMEG00000008993	UB
ENSTGUG00000001117	ENSGALG00000043733	ENSAPLG00000016434	UB	ENSMGAG00000001964	UB	ENSNMEG00000005924	UB
ENSTGUG00000001118	ENSGALG00000000791	ENSAPLG00000028878	UB	ENSMGAG00000003453	UB	ENSNMEG00000009791	UB
ENSTGUG00000001123	ENSGALG00000007507	ENSAPLG00000012632	UB	ENSMGAG00000006734	SB	ENSNMEG00000008997	UB
ENSTGUG00000001124	ENSGALG00000038748	ENSAPLG00000023561	UB	ENSMGAG00000002017	UB	ENSNMEG00000005929	UB
ENSTGUG00000001126	ENSGALG00000013639	ENSAPLG00000016435	UB	ENSMGAG00000002019	UB	ENSNMEG00000005937	UB
ENSTGUG00000001127	ENSGALG00000007519	ENSAPLG00000012250	UB	ENSMGAG00000006754	UB	ENSNMEG00000008999	UB
ENSTGUG00000001128	ENSGALG00000039705	ENSAPLG00000012941	UB	ENSMGAG00000007504	UB	ENSNMEG00000019879	UB
ENSTGUG00000001132	ENSGALG00000001262	ENSAPLG00000019742	UB	ENSMGAG00000002041	UB	ENSNMEG00000005941	UB
ENSTGUG00000001133	ENSGALG00000007547	ENSAPLG00000011841	SB	ENSMGAG00000006774	SB	ENSNMEG00000009043	SB
ENSTGUG00000001135	ENSGALG00000001283	ENSAPLG00000002066	SB	ENSMGAG00000002060	UB	ENSNMEG00000005943	UB
ENSTGUG00000001136	ENSGALG00000007559	ENSAPLG00000011581	UB	ENSMGAG00000006830	UB	ENSNMEG00000009045	UB
ENSTGUG00000001138	ENSGALG00000039099	ENSAPLG00000013460	UB	ENSMGAG00000007540	SB	ENSNMEG00000019991	UB
ENSTGUG00000001140	ENSGALG00000007579	ENSAPLG00000011179	UB	ENSMGAG00000006849	UB	ENSNMEG00000009047	UB
ENSTGUG00000001146	ENSGALG00000004282	ENSAPLG00000002545	UB	ENSMGAG00000005957	UB	ENSNMEG00000011954	UB
ENSTGUG00000001149	ENSGALG00000004268	ENSAPLG00000002628	UB	ENSMGAG00000005933	UB	ENSNMEG00000011953	SB
ENSTGUG00000001155	ENSGALG00000006057	ENSAPLG00000014787	SB	ENSMGAG00000007606	SB	ENSNMEG00000020360	SB
ENSTGUG00000001161	ENSGALG00000007667	ENSAPLG00000005836	UB	ENSMGAG00000007021	UB	ENSNMEG00000009278	UB
ENSTGUG00000001162	ENSGALG00000023920	ENSAPLG00000014272	UB	ENSMGAG00000007762	UB	ENSNMEG00000020365	UB
ENSTGUG00000001167	ENSGALG00000007721	ENSAPLG00000008113	UB	ENSMGAG00000007092	UB	ENSNMEG00000009334	UB
ENSTGUG00000001168	ENSGALG00000014381	ENSAPLG00000014040	SB	ENSMGAG00000007727	SB	ENSNMEG00000020366	SB
ENSTGUG00000001170	ENSGALG00000043569	ENSAPLG00000013940	UB	ENSMGAG00000007785	SB	ENSNMEG00000020367	UB
ENSTGUG00000001172	ENSGALG00000007766	ENSAPLG00000007810	UB	ENSMGAG00000007174	SB	ENSNMEG00000009344	SB
ENSTGUG00000001174	ENSGALG00000034347	ENSAPLG00000004318	UB	ENSMGAG00000000968	UB	ENSNMEG00000008155	UB
ENSTGUG00000001177	ENSGALG00000041706	ENSAPLG00000013261	UB	ENSMGAG00000007816	SB	ENSNMEG00000020370	SB
ENSTGUG00000001178	ENSGALG00000004133	ENSAPLG00000005446	UB	ENSMGAG00000005772	UB	ENSNMEG00000011934	UB
ENSTGUG00000001191	ENSGALG00000007877	ENSAPLG00000004521	UB	ENSMGAG00000007228	UB	ENSNMEG00000009458	UB
ENSTGUG00000001194	ENSGALG00000039124	ENSAPLG00000000978	UB	ENSMGAG00000007917	UB	ENSNMEG00000020375	UB
ENSTGUG00000001204	ENSGALG00000006258	ENSAPLG00000002554	UB	ENSMGAG00000007969	UB	ENSNMEG00000020376	SB
ENSTGUG00000001209	ENSGALG00000007914	ENSAPLG00000016264	SB	ENSMGAG00000007281	UB	ENSNMEG00000009508	UB
ENSTGUG00000001211	ENSGALG00000007928	ENSAPLG00000016316	SB	ENSMGAG00000007321	UB	ENSNMEG00000009510	SB
ENSTGUG00000001213	ENSGALG00000003936	ENSAPLG00000012514	UB	ENSMGAG00000005521	UB	ENSNMEG00000011832	UB
ENSTGUG00000001214	ENSGALG00000006309	ENSAPLG00000003593	UB	ENSMGAG00000008031	UB	ENSNMEG00000020386	UB
ENSTGUG00000001215	ENSGALG00000000584	ENSAPLG00000005477	UB	ENSMGAG00000001115	UB	ENSNMEG00000008161	UB
ENSTGUG00000001218	ENSGALG00000036294	ENSAPLG00000011906	UB	ENSMGAG00000005626	UB	ENSNMEG00000011831	UB
ENSTGUG00000001232	ENSGALG00000006327	ENSAPLG00000005001	UB	ENSMGAG00000008123	UB	ENSNMEG00000020390	UB
ENSTGUG00000001234	ENSGALG00000000518	ENSAPLG00000007219	UB	ENSMGAG00000001374	UB	ENSNMEG00000008444	UB
ENSTGUG00000001236	ENSGALG00000008557	ENSAPLG00000024734	UB	ENSMGAG00000007409	UB	ENSNMEG00000009832	UB
ENSTGUG00000001241	ENSGALG00000008564	ENSAPLG00000013473	UB	ENSMGAG00000007427	UB	ENSNMEG00000009835	UB
ENSTGUG00000001242	ENSGALG00000003851	ENSAPLG00000011421	UB	ENSMGAG00000005516	UB	ENSNMEG00000011828	UB
ENSTGUG00000001246	ENSGALG00000040141	ENSAPLG00000005243	SB	ENSMGAG00000008171	UB	ENSNMEG00000020399	UB
ENSTGUG00000001247	ENSGALG00000008591	ENSAPLG00000013189	UB	ENSMGAG00000007454	UB	ENSNMEG00000009875	UB
ENSTGUG00000001252	ENSGALG00000040586	ENSAPLG00000007649	SB	ENSMGAG00000001380	UB	ENSNMEG00000008447	UB
ENSTGUG00000001255	ENSGALG00000006367	ENSAPLG00000013164	UB	ENSMGAG00000008211	UB	ENSNMEG00000020403	UB
ENSTGUG00000001257	ENSGALG00000038948	ENSAPLG00000007715	UB	ENSMGAG00000001393	UB	ENSNMEG00000008448	UB
ENSTGUG00000001260	ENSGALG00000006404	ENSAPLG00000013208	UB	ENSMGAG00000008226	UB	ENSNMEG00000020407	UB
ENSTGUG00000001266	ENSGALG00000003800	ENSAPLG00000009729	SB	ENSMGAG00000005408	SB	ENSNMEG00000011476	UB
ENSTGUG00000001268	ENSGALG00000006411	ENSAPLG00000013700	UB	ENSMGAG00000008283	UB	ENSNMEG00000020409	UB
ENSTGUG00000001269	ENSGALG00000006417	ENSAPLG00000013847	UB	ENSMGAG00000008295	UB	ENSNMEG00000020411	UB
ENSTGUG00000001273	ENSGALG00000008629	ENSAPLG00000011459	UB	ENSMGAG00000007578	SB	ENSNMEG00000011715	UB
ENSTGUG00000001278	ENSGALG00000000397	ENSAPLG00000008676	UB	ENSMGAG00000001445	UB	ENSNMEG00000008453	UB
ENSTGUG00000001280	ENSGALG00000038753	ENSAPLG00000007369	UB	ENSMGAG00000008340	UB	ENSNMEG00000020412	UB
ENSTGUG00000001281	ENSGALG00000031175	ENSAPLG00000009376	UB	ENSMGAG00000001493	UB	ENSNMEG00000008759	UB
ENSTGUG00000001284	ENSGALG00000006424	ENSAPLG00000014696	UB	ENSMGAG00000008372	UB	ENSNMEG00000020415	UB
ENSTGUG00000001285	ENSGALG00000035287	ENSAPLG00000010967	UB	ENSMGAG00000007644	UB	ENSNMEG00000013160	UB
ENSTGUG00000001286	ENSGALG00000032664	ENSAPLG00000014846	UB	ENSMGAG00000008406	UB	ENSNMEG00000020473	UB
ENSTGUG00000001287	ENSGALG00000006462	ENSAPLG00000014864	UB	ENSMGAG00000008416	UB	ENSNMEG00000020474	UB
ENSTGUG00000001291	ENSGALG00000006474	ENSAPLG00000015147	UB	ENSMGAG00000008392	UB	ENSNMEG00000020475	UB
ENSTGUG00000001298	ENSGALG00000008677	ENSAPLG00000010218	UB	ENSMGAG00000007735	UB	ENSNMEG00000013221	UB
ENSTGUG00000001300	ENSGALG00000006503	ENSAPLG00000015267	UB	ENSMGAG00000008470	UB	ENSNMEG00000020478	UB
ENSTGUG00000001303	ENSGALG00000006506	ENSAPLG00000016800	UB	ENSMGAG00000008511	UB	ENSNMEG00000020479	UB
ENSTGUG00000001305	ENSGALG00000031487	ENSAPLG00000015488	UB	ENSMGAG00000008517	UB	ENSNMEG00000020481	UB
ENSTGUG00000001306	ENSGALG00000008686	ENSAPLG00000004660	UB	ENSMGAG00000007744	SB	ENSNMEG00000013222	SB
ENSTGUG00000001310	ENSGALG00000029896	ENSAPLG00000015846	UB	ENSMGAG00000008561	UB	ENSNMEG00000020483	SB
ENSTGUG00000001313	ENSGALG00000000318	ENSAPLG00000012039	UB	ENSMGAG00000002016	UB	ENSNMEG00000008881	UB
ENSTGUG00000001315	ENSGALG00000017462	ENSAPLG00000002569	UB	ENSMGAG00000008646	UB	ENSNMEG00000020484	UB
ENSTGUG00000001318	ENSGALG00000040891	ENSAPLG00000003574	UB	ENSMGAG00000007849	UB	ENSNMEG00000013265	UB
ENSTGUG00000001327	ENSGALG00000008728	ENSAPLG00000031164	UB	ENSMGAG00000007866	UB	ENSNMEG00000013270	UB
ENSTGUG00000001331	ENSGALG00000008739	ENSAPLG00000012165	UB	ENSMGAG00000007875	UB	ENSNMEG00000013274	UB
ENSTGUG00000001332	ENSGALG00000003597	ENSAPLG00000006769	UB	ENSMGAG00000005006	UB	ENSNMEG00000007981	UB
ENSTGUG00000001333	ENSGALG00000008747	ENSAPLG00000012455	UB	ENSMGAG00000007885	UB	ENSNMEG00000013283	UB
ENSTGUG00000001337	ENSGALG00000050943	ENSAPLG00000006334	UB	ENSMGAG00000005030	UB	ENSNMEG00000007962	UB
ENSTGUG00000001342	ENSGALG00000003563	ENSAPLG00000005739	UB	ENSMGAG00000005063	UB	ENSNMEG00000007518	UB
ENSTGUG00000001343	ENSGALG00000000295	ENSAPLG00000014322	UB	ENSMGAG00000002044	UB	ENSNMEG00000008890	UB
ENSTGUG00000001345	ENSGALG00000000226	ENSAPLG00000022254	UB	ENSMGAG00000002056	UB	ENSNMEG00000008892	UB
ENSTGUG00000001347	ENSGALG00000006677	ENSAPLG00000003370	SB	ENSMGAG00000008789	UB	ENSNMEG00000020489	SB
ENSTGUG00000001350	ENSGALG00000000225	ENSAPLG00000014428	UB	ENSMGAG00000002066	UB	ENSNMEG00000008893	UB
ENSTGUG00000001352	ENSGALG00000008764	ENSAPLG00000013617	UB	ENSMGAG00000007910	UB	ENSNMEG00000013284	UB
ENSTGUG00000001354	ENSGALG00000000223	ENSAPLG00000014430	UB	ENSMGAG00000002067	UB	ENSNMEG00000008894	UB
ENSTGUG00000001355	ENSGALG00000003539	ENSAPLG00000029185	UB	ENSMGAG00000005107	UB	ENSNMEG00000007508	UB
ENSTGUG00000001356	ENSGALG00000008791	ENSAPLG00000013818	UB	ENSMGAG00000008184	UB	ENSNMEG00000013285	UB
ENSTGUG00000001362	ENSGALG00000003522	ENSAPLG00000011390	UB	ENSMGAG00000004561	UB	ENSNMEG00000007438	UB
ENSTGUG00000001365	ENSGALG00000039872	ENSAPLG00000003185	UB	ENSMGAG00000008855	UB	ENSNMEG00000020491	UB
ENSTGUG00000001366	ENSGALG00000008794	ENSAPLG00000002054	UB	ENSMGAG00000008217	UB	ENSNMEG00000013286	UB
ENSTGUG00000001369	ENSGALG00000036920	ENSAPLG00000009189	UB	ENSMGAG00000008873	UB	ENSNMEG00000020493	UB
ENSTGUG00000001370	ENSGALG00000008813	ENSAPLG00000014281	UB	ENSMGAG00000008113	UB	ENSNMEG00000013289	UB
ENSTGUG00000001372	ENSGALG00000003517	ENSAPLG00000011812	UB	ENSMGAG00000004958	UB	ENSNMEG00000007429	UB
ENSTGUG00000001373	ENSGALG00000003420	ENSAPLG00000011929	UB	ENSMGAG00000004949	UB	ENSNMEG00000007420	UB
ENSTGUG00000001374	ENSGALG00000003408	ENSAPLG00000012018	UB	ENSMGAG00000004943	UB	ENSNMEG00000007415	UB
ENSTGUG00000001376	ENSGALG00000003405	ENSAPLG00000012066	UB	ENSMGAG00000004915	UB	ENSNMEG00000007404	UB
ENSTGUG00000001377	ENSGALG00000006794	ENSAPLG00000011856	UB	ENSMGAG00000008972	UB	ENSNMEG00000020497	UB
ENSTGUG00000001378	ENSGALG00000053916	ENSAPLG00000002991	UB	ENSMGAG00000008152	UB	ENSNMEG00000013293	UB
ENSTGUG00000001379	ENSGALG00000003383	ENSAPLG00000012365	UB	ENSMGAG00000004861	UB	ENSNMEG00000007388	UB
ENSTGUG00000001386	ENSGALG00000006860	ENSAPLG00000011529	UB	ENSMGAG00000009022	UB	ENSNMEG00000020500	UB
ENSTGUG00000001387	ENSGALG00000008954	ENSAPLG00000004198	UB	ENSMGAG00000008241	UB	ENSNMEG00000013296	UB
ENSTGUG00000001389	ENSGALG00000048775	ENSAPLG00000013293	UB	ENSMGAG00000004843	UB	ENSNMEG00000007384	UB
ENSTGUG00000001394	ENSGALG00000034187	ENSAPLG00000011252	UB	ENSMGAG00000009086	UB	ENSNMEG00000020503	UB
ENSTGUG00000001395	ENSGALG00000003337	ENSAPLG00000013429	UB	ENSMGAG00000004802	UB	ENSNMEG00000007373	UB
ENSTGUG00000001396	ENSGALG00000008963	ENSAPLG00000004426	UB	ENSMGAG00000008326	UB	ENSNMEG00000013299	UB
ENSTGUG00000001400	ENSGALG00000036491	ENSAPLG00000001918	UB	ENSMGAG00000005257	UB	ENSNMEG00000008934	UB
ENSTGUG00000001402	ENSGALG00000000106	ENSAPLG00000001746	UB	ENSMGAG00000005274	UB	ENSNMEG00000009000	UB
ENSTGUG00000001403	ENSGALG00000000104	ENSAPLG00000016298	UB	ENSMGAG00000005281	UB	ENSNMEG00000009001	UB
ENSTGUG00000001409	ENSGALG00000007080	ENSAPLG00000018974	UB	ENSMGAG00000008958	UB	ENSNMEG00000020504	UB
ENSTGUG00000001410	ENSGALG00000034414	ENSAPLG00000008133	SB	ENSMGAG00000002882	SB	ENSNMEG00000017901	SB
ENSTGUG00000001411	ENSGALG00000000102	ENSAPLG00000016278	UB	ENSMGAG00000005332	UB	ENSNMEG00000009004	UB
ENSTGUG00000001413	ENSGALG00000008985	ENSAPLG00000005582	UB	ENSMGAG00000008436	UB	ENSNMEG00000013302	UB
ENSTGUG00000001415	ENSGALG00000000094	ENSAPLG00000016148	UB	ENSMGAG00000005370	UB	ENSNMEG00000009014	UB
ENSTGUG00000001420	ENSGALG00000003297	ENSAPLG00000014752	UB	ENSMGAG00000004647	UB	ENSNMEG00000007365	UB
ENSTGUG00000001422	ENSGALG00000000086	ENSAPLG00000016139	UB	ENSMGAG00000005393	UB	ENSNMEG00000009017	UB
ENSTGUG00000001427	ENSGALG00000009017	ENSAPLG00000005995	UB	ENSMGAG00000008487	UB	ENSNMEG00000013320	UB
ENSTGUG00000001430	ENSGALG00000009035	ENSAPLG00000006290	UB	ENSMGAG00000008512	UB	ENSNMEG00000000239	SB
ENSTGUG00000001431	ENSGALG00000003287	ENSAPLG00000006828	UB	ENSMGAG00000004619	UB	ENSNMEG00000007361	UB
ENSTGUG00000001434	ENSGALG00000009062	ENSAPLG00000006499	UB	ENSMGAG00000008520	UB	ENSNMEG00000000408	UB
ENSTGUG00000001438	ENSGALG00000025858	ENSAPLG00000019114	UB	ENSMGAG00000001228	UB	ENSNMEG00000003795	UB
ENSTGUG00000001439	ENSGALG00000033469	ENSAPLG00000011113	UB	ENSMGAG00000001236	UB	ENSNMEG00000003797	UB
ENSTGUG00000001443	ENSGALG00000040724	ENSAPLG00000006632	UB	ENSMGAG00000008551	UB	ENSNMEG00000001103	UB
ENSTGUG00000001445	ENSGALG00000000855	ENSAPLG00000011563	UB	ENSMGAG00000001255	UB	ENSNMEG00000004430	UB
ENSTGUG00000001447	ENSGALG00000000862	ENSAPLG00000011786	UB	ENSMGAG00000001272	UB	ENSNMEG00000004435	UB
ENSTGUG00000001448	ENSGALG00000024295	ENSAPLG00000009940	SB	ENSMGAG00000002820	UB	ENSNMEG00000006051	SB
ENSTGUG00000001449	ENSGALG00000033079	ENSAPLG00000009835	UB	ENSMGAG00000002824	UB	ENSNMEG00000006055	UB
ENSTGUG00000001451	ENSGALG00000009365	ENSAPLG00000007247	UB	ENSMGAG00000008609	UB	ENSNMEG00000004452	UB
ENSTGUG00000001453	ENSGALG00000001502	ENSAPLG00000014597	UB	ENSMGAG00000002847	UB	ENSNMEG00000006076	UB
ENSTGUG00000001456	ENSGALG00000001476	ENSAPLG00000013698	UB	ENSMGAG00000004577	UB	ENSNMEG00000012660	UB
ENSTGUG00000001459	ENSGALG00000042651	ENSAPLG00000007618	UB	ENSMGAG00000008626	UB	ENSNMEG00000004475	UB
ENSTGUG00000001462	ENSGALG00000001452	ENSAPLG00000013428	UB	ENSMGAG00000004533	UB	ENSNMEG00000012658	UB
ENSTGUG00000001464	ENSGALG00000035187	ENSAPLG00000014730	UB	ENSMGAG00000002858	UB	ENSNMEG00000006086	UB
ENSTGUG00000001465	ENSGALG00000040864	ENSAPLG00000013403	UB	ENSMGAG00000004523	UB	ENSNMEG00000012657	UB
ENSTGUG00000001466	ENSGALG00000001540	ENSAPLG00000014900	UB	ENSMGAG00000002875	UB	ENSNMEG00000006090	UB
ENSTGUG00000001471	ENSGALG00000031917	ENSAPLG00000020257	UB	ENSMGAG00000008650	UB	ENSNMEG00000004824	UB
ENSTGUG00000001475	ENSGALG00000009399	ENSAPLG00000018481	UB	ENSMGAG00000008672	UB	ENSNMEG00000004962	UB
ENSTGUG00000001476	ENSGALG00000042009	ENSAPLG00000012722	UB	ENSMGAG00000002522	UB	ENSNMEG00000017873	UB
ENSTGUG00000001478	ENSGALG00000009410	ENSAPLG00000008576	UB	ENSMGAG00000008711	UB	ENSNMEG00000004971	UB
ENSTGUG00000001479	ENSGALG00000001750	ENSAPLG00000012683	UB	ENSMGAG00000016900	UB	ENSNMEG00000017872	UB
ENSTGUG00000001481	ENSGALG00000001606	ENSAPLG00000015547	UB	ENSMGAG00000002943	UB	ENSNMEG00000006094	UB
ENSTGUG00000001484	ENSGALG00000001768	ENSAPLG00000003760	UB	ENSMGAG00000002438	UB	ENSNMEG00000016062	UB
ENSTGUG00000001488	ENSGALG00000001826	ENSAPLG00000003449	UB	ENSMGAG00000002392	UB	ENSNMEG00000015695	UB
ENSTGUG00000001494	ENSGALG00000009475	ENSAPLG00000009245	UB	ENSMGAG00000008776	UB	ENSNMEG00000005490	UB
ENSTGUG00000001499	ENSGALG00000001850	ENSAPLG00000002426	UB	ENSMGAG00000002320	UB	ENSNMEG00000015689	UB
ENSTGUG00000001500	ENSGALG00000001639	ENSAPLG00000016056	UB	ENSMGAG00000003052	UB	ENSNMEG00000006102	UB
ENSTGUG00000001501	ENSGALG00000009500	ENSAPLG00000009583	UB	ENSMGAG00000008845	UB	ENSNMEG00000005513	UB
ENSTGUG00000001502	ENSGALG00000009732	ENSAPLG00000014396	UB	ENSMGAG00000002703	UB	ENSNMEG00000000727	UB
ENSTGUG00000001507	ENSGALG00000029001	ENSAPLG00000025208	UB	ENSMGAG00000002833	UB	ENSNMEG00000006205	UB
ENSTGUG00000001508	ENSGALG00000054937	ENSAPLG00000001119	UB	ENSMGAG00000002296	UB	ENSNMEG00000015688	UB
ENSTGUG00000001510	ENSGALG00000001895	ENSAPLG00000000592	SB	ENSMGAG00000002371	UB	ENSNMEG00000015686	UB
ENSTGUG00000001511	ENSGALG00000001264	ENSAPLG00000009851	UB	ENSMGAG00000004212	UB	ENSNMEG00000011324	UB
ENSTGUG00000001512	ENSGALG00000001916	ENSAPLG00000014516	UB	ENSMGAG00000002113	UB	ENSNMEG00000015684	UB
ENSTGUG00000001513	ENSGALG00000010885	ENSAPLG00000014134	UB	ENSMGAG00000007258	UB	ENSNMEG00000014875	UB
ENSTGUG00000001515	ENSGALG00000009512	ENSAPLG00000017562	UB	ENSMGAG00000008749	UB	ENSNMEG00000005533	UB
ENSTGUG00000001518	ENSGALG00000035994	ENSAPLG00000010896	UB	ENSMGAG00000008926	UB	ENSNMEG00000005567	UB
ENSTGUG00000001519	ENSGALG00000024485	ENSAPLG00000022424	UB	ENSMGAG00000008936	UB	ENSNMEG00000005568	UB
ENSTGUG00000001520	ENSGALG00000010886	ENSAPLG00000018923	UB	ENSMGAG00000007285	UB	ENSNMEG00000014876	UB
ENSTGUG00000001522	ENSGALG00000009641	ENSAPLG00000011169	UB	ENSMGAG00000008980	UB	ENSNMEG00000005589	UB
ENSTGUG00000001523	ENSGALG00000043675	ENSAPLG00000014640	UB	ENSMGAG00000007307	UB	ENSNMEG00000014881	UB
ENSTGUG00000001527	ENSGALG00000001942	ENSAPLG00000013147	UB	ENSMGAG00000002088	UB	ENSNMEG00000015683	UB
ENSTGUG00000001528	ENSGALG00000002080	ENSAPLG00000012356	UB	ENSMGAG00000002023	UB	ENSNMEG00000013934	UB
ENSTGUG00000001545	ENSGALG00000010855	ENSAPLG00000012869	UB	ENSMGAG00000007102	UB	ENSNMEG00000014867	UB
ENSTGUG00000001547	ENSGALG00000001973	ENSAPLG00000006508	UB	ENSMGAG00000003267	UB	ENSNMEG00000006266	UB
ENSTGUG00000001553	ENSGALG00000001939	ENSAPLG00000011009	UB	ENSMGAG00000005437	SB	ENSNMEG00000013184	SB
ENSTGUG00000001555	ENSGALG00000010878	ENSAPLG00000013128	SB	ENSMGAG00000007149	UB	ENSNMEG00000014873	SB
ENSTGUG00000001556	ENSGALG00000009653	ENSAPLG00000014013	UB	ENSMGAG00000008945	UB	ENSNMEG00000005988	UB
ENSTGUG00000001558	ENSGALG00000009670	ENSAPLG00000014328	UB	ENSMGAG00000008964	SB	ENSNMEG00000005989	UB
ENSTGUG00000001560	ENSGALG00000002013	ENSAPLG00000007127	UB	ENSMGAG00000003361	SB	ENSNMEG00000006276	SB
ENSTGUG00000001561	ENSGALG00000010882	ENSAPLG00000013777	SB	ENSMGAG00000007221	UB	ENSNMEG00000014874	SB
ENSTGUG00000001563	ENSGALG00000002021	ENSAPLG00000024542	UB	ENSMGAG00000003371	UB	ENSNMEG00000006279	UB
ENSTGUG00000001565	ENSGALG00000035295	ENSAPLG00000011577	UB	ENSMGAG00000005540	UB	ENSNMEG00000013180	UB
ENSTGUG00000001566	ENSGALG00000009686	ENSAPLG00000014577	UB	ENSMGAG00000009555	UB	ENSNMEG00000005994	UB
ENSTGUG00000001577	ENSGALG00000009689	ENSAPLG00000014945	UB	ENSMGAG00000009564	UB	ENSNMEG00000005997	UB
ENSTGUG00000001580	ENSGALG00000011642	ENSAPLG00000010793	UB	ENSMGAG00000010121	SB	ENSNMEG00000019009	UB
ENSTGUG00000001581	ENSGALG00000001860	ENSAPLG00000004887	UB	ENSMGAG00000005145	UB	ENSNMEG00000013177	UB
ENSTGUG00000001583	ENSGALG00000001845	ENSAPLG00000004512	UB	ENSMGAG00000005078	UB	ENSNMEG00000013175	UB
ENSTGUG00000001585	ENSGALG00000009700	ENSAPLG00000015678	UB	ENSMGAG00000009610	UB	ENSNMEG00000006023	UB
ENSTGUG00000001591	ENSGALG00000011626	ENSAPLG00000010688	UB	ENSMGAG00000010115	UB	ENSNMEG00000019005	UB
ENSTGUG00000001593	ENSGALG00000011623	ENSAPLG00000010333	UB	ENSMGAG00000010085	UB	ENSNMEG00000018997	UB
ENSTGUG00000001603	ENSGALG00000032925	ENSAPLG00000008561	UB	ENSMGAG00000003614	UB	ENSNMEG00000006306	UB
ENSTGUG00000001606	ENSGALG00000002144	ENSAPLG00000009009	UB	ENSMGAG00000003640	UB	ENSNMEG00000006340	UB
ENSTGUG00000001611	ENSGALG00000031105	ENSAPLG00000011271	UB	ENSMGAG00000010001	UB	ENSNMEG00000018992	UB
ENSTGUG00000001612	ENSGALG00000000776	ENSAPLG00000000598	UB	ENSMGAG00000000829	UB	ENSNMEG00000008120	UB
ENSTGUG00000001620	ENSGALG00000009728	ENSAPLG00000015909	UB	ENSMGAG00000009695	UB	ENSNMEG00000006038	UB
ENSTGUG00000001622	ENSGALG00000002304	ENSAPLG00000009421	UB	ENSMGAG00000003732	UB	ENSNMEG00000006352	UB
ENSTGUG00000001631	ENSGALG00000039713	ENSAPLG00000010882	UB	ENSMGAG00000003851	UB	ENSNMEG00000006360	UB
ENSTGUG00000001632	ENSGALG00000000946	ENSAPLG00000015211	UB	ENSMGAG00000001060	UB	ENSNMEG00000009739	UB
ENSTGUG00000001633	ENSGALG00000042833	ENSAPLG00000002603	SB	ENSMGAG00000000790	UB	ENSNMEG00000007543	UB
ENSTGUG00000001636	ENSGALG00000028501	ENSAPLG00000012557	UB	ENSMGAG00000009956	UB	ENSNMEG00000018990	UB
ENSTGUG00000001640	ENSGALG00000011573	ENSAPLG00000012798	UB	ENSMGAG00000009921	UB	ENSNMEG00000018976	UB
ENSTGUG00000001641	ENSGALG00000009733	ENSAPLG00000019053	UB	ENSMGAG00000009736	UB	ENSNMEG00000006046	UB
ENSTGUG00000001644	ENSGALG00000031160	ENSAPLG00000022561	UB	ENSMGAG00000009940	UB	ENSNMEG00000018974	UB
ENSTGUG00000001648	ENSGALG00000037546	ENSAPLG00000003371	UB	ENSMGAG00000000715	UB	ENSNMEG00000007541	UB
ENSTGUG00000001651	ENSGALG00000002346	ENSAPLG00000011178	UB	ENSMGAG00000003920	UB	ENSNMEG00000006365	UB
ENSTGUG00000001653	ENSGALG00000011564	ENSAPLG00000015819	UB	ENSMGAG00000009878	UB	ENSNMEG00000018972	SB
ENSTGUG00000001656	NA	ENSAPLG00000002418	SB	ENSMGAG00000001180	UB	ENSNMEG00000009866	SB
ENSTGUG00000001657	ENSGALG00000009748	ENSAPLG00000016311	UB	ENSMGAG00000009747	UB	ENSNMEG00000006073	UB
ENSTGUG00000001662	ENSGALG00000039170	ENSAPLG00000028023	UB	ENSMGAG00000000709	UB	ENSNMEG00000007540	UB
ENSTGUG00000001663	ENSGALG00000026421	ENSAPLG00000010006	UB	ENSMGAG00000003986	UB	ENSNMEG00000006377	UB
ENSTGUG00000001665	ENSGALG00000011543	ENSAPLG00000016271	UB	ENSMGAG00000009855	UB	ENSNMEG00000018968	UB
ENSTGUG00000001666	ENSGALG00000009752	ENSAPLG00000029207	UB	ENSMGAG00000009765	UB	ENSNMEG00000006082	UB
ENSTGUG00000001670	ENSGALG00000042148	ENSAPLG00000003627	UB	ENSMGAG00000000691	UB	ENSNMEG00000007537	UB
ENSTGUG00000001671	ENSGALG00000011529	ENSAPLG00000016393	UB	ENSMGAG00000009853	SB	ENSNMEG00000018966	UB
ENSTGUG00000001673	ENSGALG00000010699	ENSAPLG00000002570	UB	ENSMGAG00000009808	UB	ENSNMEG00000006097	UB
ENSTGUG00000001680	ENSGALG00000035239	ENSAPLG00000002840	UB	ENSMGAG00000009821	UB	ENSNMEG00000006156	UB
ENSTGUG00000001681	ENSGALG00000002408	ENSAPLG00000009984	UB	ENSMGAG00000004027	UB	ENSNMEG00000006379	UB
ENSTGUG00000001684	ENSGALG00000010708	ENSAPLG00000003010	SB	ENSMGAG00000009830	UB	ENSNMEG00000006164	UB
ENSTGUG00000001685	ENSGALG00000011506	ENSAPLG00000001063	SB	ENSMGAG00000009824	UB	ENSNMEG00000018964	UB
ENSTGUG00000001687	ENSGALG00000002445	ENSAPLG00000009379	UB	ENSMGAG00000004047	UB	ENSNMEG00000006383	SB
ENSTGUG00000001690	ENSGALG00000011499	ENSAPLG00000009561	UB	ENSMGAG00000009802	UB	ENSNMEG00000018963	UB
ENSTGUG00000001695	ENSGALG00000052932	ENSAPLG00000010141	UB	ENSMGAG00000009536	UB	ENSNMEG00000018961	UB
ENSTGUG00000001709	ENSGALG00000002499	ENSAPLG00000002899	UB	ENSMGAG00000004092	UB	ENSNMEG00000006415	UB
ENSTGUG00000001714	ENSGALG00000033500	ENSAPLG00000011790	UB	ENSMGAG00000011875	UB	ENSNMEG00000018869	UB
ENSTGUG00000001722	ENSGALG00000002514	ENSAPLG00000003643	UB	ENSMGAG00000004237	UB	ENSNMEG00000006428	UB
ENSTGUG00000001723	ENSGALG00000011457	ENSAPLG00000010886	UB	ENSMGAG00000009330	UB	ENSNMEG00000018942	UB
ENSTGUG00000001728	ENSGALG00000010347	ENSAPLG00000011007	UB	ENSMGAG00000005176	UB	ENSNMEG00000014408	UB
ENSTGUG00000001731	ENSGALG00000032647	ENSAPLG00000001903	SB	ENSMGAG00000011838	SB	ENSNMEG00000011166	SB
ENSTGUG00000001737	ENSGALG00000010333	ENSAPLG00000003448	UB	ENSMGAG00000005144	UB	ENSNMEG00000014392	UB
ENSTGUG00000001739	ENSGALG00000010324	ENSAPLG00000003428	UB	ENSMGAG00000005136	UB	ENSNMEG00000014391	UB
ENSTGUG00000001743	ENSGALG00000010316	ENSAPLG00000002906	UB	ENSMGAG00000005355	UB	ENSNMEG00000014390	UB
ENSTGUG00000001744	ENSGALG00000030229	ENSAPLG00000004505	UB	ENSMGAG00000004321	UB	ENSNMEG00000006507	UB
ENSTGUG00000001752	ENSGALG00000035630	ENSAPLG00000001472	SB	ENSMGAG00000011814	SB	ENSNMEG00000010786	SB
ENSTGUG00000001755	ENSGALG00000030175	ENSAPLG00000001346	UB	ENSMGAG00000011795	UB	ENSNMEG00000010785	UB
ENSTGUG00000001756	ENSGALG00000002723	ENSAPLG00000006934	SB	ENSMGAG00000005929	UB	ENSNMEG00000001783	SB
ENSTGUG00000001759	ENSGALG00000037781	ENSAPLG00000000763	UB	ENSMGAG00000004895	UB	ENSNMEG00000014287	UB
ENSTGUG00000001762	ENSGALG00000010273	ENSAPLG00000019492	UB	ENSMGAG00000004928	UB	ENSNMEG00000014288	UB
ENSTGUG00000001763	ENSGALG00000034163	ENSAPLG00000001236	UB	ENSMGAG00000011787	UB	ENSNMEG00000010783	UB
ENSTGUG00000001765	ENSGALG00000040909	ENSAPLG00000001616	UB	ENSMGAG00000004960	SB	ENSNMEG00000014290	UB
ENSTGUG00000001768	ENSGALG00000002762	ENSAPLG00000007589	UB	ENSMGAG00000006015	UB	ENSNMEG00000003961	UB
ENSTGUG00000001771	ENSGALG00000010283	ENSAPLG00000002511	UB	ENSMGAG00000005052	UB	ENSNMEG00000014386	UB
ENSTGUG00000001773	ENSGALG00000002773	ENSAPLG00000023212	UB	ENSMGAG00000006054	UB	ENSNMEG00000003962	UB
ENSTGUG00000001776	ENSGALG00000010291	ENSAPLG00000002808	UB	ENSMGAG00000005088	UB	ENSNMEG00000014388	UB
ENSTGUG00000001777	ENSGALG00000041792	ENSAPLG00000019995	UB	ENSMGAG00000006067	UB	ENSNMEG00000003963	UB
ENSTGUG00000001779	ENSGALG00000010298	ENSAPLG00000002813	UB	ENSMGAG00000005098	UB	ENSNMEG00000014389	UB
ENSTGUG00000001787	ENSGALG00000023335	ENSAPLG00000014976	UB	ENSMGAG00000004878	UB	ENSNMEG00000014283	SB
ENSTGUG00000001792	ENSGALG00000010119	ENSAPLG00000014440	UB	ENSMGAG00000004368	UB	ENSNMEG00000012043	UB
ENSTGUG00000001795	ENSGALG00000002870	ENSAPLG00000028691	UB	ENSMGAG00000005990	UB	ENSNMEG00000004014	UB
ENSTGUG00000001801	ENSGALG00000050394	ENSAPLG00000013183	UB	ENSMGAG00000010968	UB	ENSNMEG00000005935	UB
ENSTGUG00000001804	ENSGALG00000012048	ENSAPLG00000012887	UB	ENSMGAG00000010947	UB	ENSNMEG00000005919	UB
ENSTGUG00000001805	ENSGALG00000037863	ENSAPLG00000002944	UB	ENSMGAG00000012352	UB	ENSNMEG00000001269	UB
ENSTGUG00000001807	ENSGALG00000012044	ENSAPLG00000010858	UB	ENSMGAG00000010896	UB	ENSNMEG00000004745	UB
ENSTGUG00000001810	ENSGALG00000032570	ENSAPLG00000003579	UB	ENSMGAG00000012323	UB	ENSNMEG00000001231	UB
ENSTGUG00000001812	ENSGALG00000042773	ENSAPLG00000018488	UB	ENSMGAG00000012317	UB	ENSNMEG00000001224	UB
ENSTGUG00000001816	ENSGALG00000031117	ENSAPLG00000003875	UB	ENSMGAG00000012311	UB	ENSNMEG00000001083	UB
ENSTGUG00000001817	ENSGALG00000037193	ENSAPLG00000004015	UB	ENSMGAG00000012302	UB	ENSNMEG00000000945	UB
ENSTGUG00000001824	ENSGALG00000037258	ENSAPLG00000004159	UB	ENSMGAG00000012299	UB	ENSNMEG00000000535	UB
ENSTGUG00000001827	ENSGALG00000039387	ENSAPLG00000022687	UB	ENSMGAG00000012294	UB	ENSNMEG00000000516	UB
ENSTGUG00000001830	ENSGALG00000003228	ENSAPLG00000002869	UB	ENSMGAG00000010170	UB	ENSNMEG00000004054	UB
ENSTGUG00000001832	ENSGALG00000003247	ENSAPLG00000002694	SB	ENSMGAG00000010140	SB	ENSNMEG00000004056	SB
ENSTGUG00000001834	ENSGALG00000040266	ENSAPLG00000004361	UB	ENSMGAG00000012277	UB	ENSNMEG00000000330	UB
ENSTGUG00000001839	ENSGALG00000033286	ENSAPLG00000008292	UB	ENSMGAG00000010871	UB	ENSNMEG00000001290	UB
ENSTGUG00000001840	ENSGALG00000012018	ENSAPLG00000008294	UB	ENSMGAG00000010859	SB	ENSNMEG00000001280	UB
ENSTGUG00000001850	ENSGALG00000043243	ENSAPLG00000004750	UB	ENSMGAG00000012248	UB	ENSNMEG00000019986	UB
ENSTGUG00000001854	ENSGALG00000031893	ENSAPLG00000004950	UB	ENSMGAG00000012244	UB	ENSNMEG00000019985	UB
ENSTGUG00000001856	ENSGALG00000012010	ENSAPLG00000014790	UB	ENSMGAG00000010843	UB	ENSNMEG00000001180	UB
ENSTGUG00000001858	ENSGALG00000043636	ENSAPLG00000005137	UB	ENSMGAG00000012240	UB	ENSNMEG00000019982	UB
ENSTGUG00000001860	ENSGALG00000031635	ENSAPLG00000005152	UB	ENSMGAG00000012204	UB	ENSNMEG00000019976	UB
ENSTGUG00000001861	ENSGALG00000012004	ENSAPLG00000001152	UB	ENSMGAG00000010824	UB	ENSNMEG00000001092	UB
ENSTGUG00000001866	ENSGALG00000035057	ENSAPLG00000020918	UB	ENSMGAG00000002063	UB	ENSNMEG00000005262	UB
ENSTGUG00000001867	ENSGALG00000012000	ENSAPLG00000002025	UB	ENSMGAG00000010804	UB	ENSNMEG00000001056	UB
ENSTGUG00000001870	ENSGALG00000011998	ENSAPLG00000002436	SB	ENSMGAG00000010783	UB	ENSNMEG00000000975	UB
ENSTGUG00000001873	ENSGALG00000009944	ENSAPLG00000006744	UB	ENSMGAG00000002025	UB	ENSNMEG00000005254	SB
ENSTGUG00000001878	ENSGALG00000033102	ENSAPLG00000010430	SB	ENSMGAG00000012175	SB	ENSNMEG00000019509	SB
ENSTGUG00000001882	ENSGALG00000040060	ENSAPLG00000003164	UB	ENSMGAG00000002652	UB	ENSNMEG00000000077	SB
ENSTGUG00000001883	ENSGALG00000011994	ENSAPLG00000012703	UB	ENSMGAG00000010819	UB	ENSNMEG00000000961	UB
ENSTGUG00000001889	ENSGALG00000041114	ENSAPLG00000010196	UB	ENSMGAG00000012166	UB	ENSNMEG00000019507	UB
ENSTGUG00000001891	ENSGALG00000031975	ENSAPLG00000019791	UB	ENSMGAG00000002957	UB	ENSNMEG00000000081	UB
ENSTGUG00000001892	ENSGALG00000011990	ENSAPLG00000027499	UB	ENSMGAG00000010759	UB	ENSNMEG00000000820	UB
ENSTGUG00000001895	ENSGALG00000008013	ENSAPLG00000004036	UB	ENSMGAG00000003019	UB	ENSNMEG00000000084	UB
ENSTGUG00000001897	ENSGALG00000029378	ENSAPLG00000009236	UB	ENSMGAG00000012147	UB	ENSNMEG00000019506	UB
ENSTGUG00000001899	ENSGALG00000011982	ENSAPLG00000013130	UB	ENSMGAG00000010728	UB	ENSNMEG00000000711	UB
ENSTGUG00000001904	ENSGALG00000008036	ENSAPLG00000004647	UB	ENSMGAG00000003060	UB	ENSNMEG00000000113	UB
ENSTGUG00000001908	ENSGALG00000000625	ENSAPLG00000008120	SB	ENSMGAG00000001805	UB	ENSNMEG00000005197	SB
ENSTGUG00000001911	ENSGALG00000000603	ENSAPLG00000009179	SB	ENSMGAG00000002007	UB	ENSNMEG00000005192	SB
ENSTGUG00000001915	ENSGALG00000000596	ENSAPLG00000009486	UB	ENSMGAG00000001962	UB	ENSNMEG00000005190	UB
ENSTGUG00000001916	ENSGALG00000011974	ENSAPLG00000013503	UB	ENSMGAG00000010724	UB	ENSNMEG00000000517	UB
ENSTGUG00000001917	ENSGALG00000011967	ENSAPLG00000013807	UB	ENSMGAG00000010720	UB	ENSNMEG00000000496	UB
ENSTGUG00000001919	ENSGALG00000008103	ENSAPLG00000007184	UB	ENSMGAG00000003164	UB	ENSNMEG00000001118	SB
ENSTGUG00000001920	ENSGALG00000011963	ENSAPLG00000013828	UB	ENSMGAG00000010710	UB	ENSNMEG00000000371	UB
ENSTGUG00000001923	ENSGALG00000008144	ENSAPLG00000007961	UB	ENSMGAG00000003305	UB	ENSNMEG00000001138	UB
ENSTGUG00000001927	ENSGALG00000011962	ENSAPLG00000018459	UB	ENSMGAG00000010709	UB	ENSNMEG00000000353	UB
ENSTGUG00000001930	ENSGALG00000011885	ENSAPLG00000004530	UB	ENSMGAG00000010665	UB	ENSNMEG00000019156	UB
ENSTGUG00000001931	ENSGALG00000000581	ENSAPLG00000010544	UB	ENSMGAG00000001822	SB	ENSNMEG00000005178	SB
ENSTGUG00000001932	ENSGALG00000008162	ENSAPLG00000009754	UB	ENSMGAG00000003231	UB	ENSNMEG00000001165	UB
ENSTGUG00000001935	ENSGALG00000000564	ENSAPLG00000011325	UB	ENSMGAG00000001809	UB	ENSNMEG00000005165	UB
ENSTGUG00000001937	ENSGALG00000008169	ENSAPLG00000007527	UB	ENSMGAG00000003357	UB	ENSNMEG00000001210	UB
ENSTGUG00000001938	ENSGALG00000011884	ENSAPLG00000004920	UB	ENSMGAG00000010649	UB	ENSNMEG00000019155	SB
ENSTGUG00000001942	ENSGALG00000055101	ENSAPLG00000007418	UB	ENSMGAG00000003396	UB	ENSNMEG00000001237	UB
ENSTGUG00000001945	ENSGALG00000008437	ENSAPLG00000006923	UB	ENSMGAG00000003502	UB	ENSNMEG00000001298	UB
ENSTGUG00000001947	ENSGALG00000000538	ENSAPLG00000012510	UB	ENSMGAG00000001753	UB	ENSNMEG00000005154	UB
ENSTGUG00000001949	ENSGALG00000011880	ENSAPLG00000005255	UB	ENSMGAG00000010639	UB	ENSNMEG00000019154	UB
ENSTGUG00000001952	ENSGALG00000000529	ENSAPLG00000012774	UB	ENSMGAG00000001735	UB	ENSNMEG00000005152	UB
ENSTGUG00000001953	ENSGALG00000038187	ENSAPLG00000005885	UB	ENSMGAG00000003700	UB	ENSNMEG00000001324	UB
ENSTGUG00000001954	ENSGALG00000011875	ENSAPLG00000005541	UB	ENSMGAG00000010636	UB	ENSNMEG00000019153	UB
ENSTGUG00000001955	ENSGALG00000012916	ENSAPLG00000004372	UB	ENSMGAG00000005087	UB	ENSNMEG00000005086	UB
ENSTGUG00000001958	ENSGALG00000000525	ENSAPLG00000013287	UB	ENSMGAG00000001680	UB	ENSNMEG00000005149	UB
ENSTGUG00000001963	ENSGALG00000000510	ENSAPLG00000013326	UB	ENSMGAG00000001656	UB	ENSNMEG00000005147	UB
ENSTGUG00000001964	ENSGALG00000006489	ENSAPLG00000005618	SB	ENSMGAG00000003790	UB	ENSNMEG00000001398	UB
ENSTGUG00000001967	ENSGALG00000006473	ENSAPLG00000016282	UB	ENSMGAG00000003803	UB	ENSNMEG00000001431	UB
ENSTGUG00000001970	ENSGALG00000012909	ENSAPLG00000004273	UB	ENSMGAG00000005059	UB	ENSNMEG00000004991	UB
ENSTGUG00000001973	ENSGALG00000000498	ENSAPLG00000014288	UB	ENSMGAG00000001530	UB	ENSNMEG00000005138	UB
ENSTGUG00000001975	ENSGALG00000012906	ENSAPLG00000011358	UB	ENSMGAG00000004992	UB	ENSNMEG00000004905	UB
ENSTGUG00000001980	ENSGALG00000006409	ENSAPLG00000003276	UB	ENSMGAG00000003882	UB	ENSNMEG00000001516	UB
ENSTGUG00000001982	ENSGALG00000006356	ENSAPLG00000003364	UB	ENSMGAG00000003893	UB	ENSNMEG00000001524	UB
ENSTGUG00000001988	ENSGALG00000012903	ENSAPLG00000002092	UB	ENSMGAG00000004945	UB	ENSNMEG00000004874	UB
ENSTGUG00000001990	ENSGALG00000044995	ENSAPLG00000006694	UB	ENSMGAG00000010585	UB	ENSNMEG00000019116	UB
ENSTGUG00000001998	ENSGALG00000003734	ENSAPLG00000021047	UB	ENSMGAG00000004940	UB	ENSNMEG00000015361	UB
ENSTGUG00000001999	ENSGALG00000012898	ENSAPLG00000003919	UB	ENSMGAG00000004882	UB	ENSNMEG00000004850	SB
ENSTGUG00000002008	ENSGALG00000001109	ENSAPLG00000004814	UB	ENSMGAG00000000685	UB	ENSNMEG00000004255	UB
ENSTGUG00000002010	ENSGALG00000026741	ENSAPLG00000006954	UB	ENSMGAG00000010564	UB	ENSNMEG00000019111	UB
ENSTGUG00000002011	ENSGALG00000001107	ENSAPLG00000004588	SB	ENSMGAG00000000680	SB	ENSNMEG00000004256	UB
ENSTGUG00000002013	ENSGALG00000006332	ENSAPLG00000004190	UB	ENSMGAG00000003981	UB	ENSNMEG00000001556	UB
ENSTGUG00000002018	ENSGALG00000011835	ENSAPLG00000007001	UB	ENSMGAG00000010572	UB	ENSNMEG00000019108	UB
ENSTGUG00000002019	ENSGALG00000045642	ENSAPLG00000026395	UB	ENSMGAG00000004863	UB	ENSNMEG00000004846	UB
ENSTGUG00000002022	ENSGALG00000001055	ENSAPLG00000003325	UB	ENSMGAG00000000747	UB	ENSNMEG00000004260	UB
ENSTGUG00000002024	ENSGALG00000011834	ENSAPLG00000007045	UB	ENSMGAG00000010568	UB	ENSNMEG00000019107	UB
ENSTGUG00000002025	ENSGALG00000040369	ENSAPLG00000004459	SB	ENSMGAG00000004005	UB	ENSNMEG00000001563	UB
ENSTGUG00000002026	ENSGALG00000012889	ENSAPLG00000003573	SB	ENSMGAG00000004834	SB	ENSNMEG00000004844	SB
ENSTGUG00000002028	ENSGALG00000012888	ENSAPLG00000003386	UB	ENSMGAG00000004804	UB	ENSNMEG00000004776	UB
ENSTGUG00000002029	ENSGALG00000011833	ENSAPLG00000007122	UB	ENSMGAG00000010551	UB	ENSNMEG00000019106	SB
ENSTGUG00000002035	ENSGALG00000000857	ENSAPLG00000009872	UB	ENSMGAG00000000701	UB	ENSNMEG00000004340	UB
ENSTGUG00000002036	ENSGALG00000012882	ENSAPLG00000006943	UB	ENSMGAG00000004767	UB	ENSNMEG00000004770	UB
ENSTGUG00000002040	ENSGALG00000039450	ENSAPLG00000010443	UB	ENSMGAG00000007473	UB	ENSNMEG00000011820	SB
ENSTGUG00000002041	ENSGALG00000011831	ENSAPLG00000007695	UB	ENSMGAG00000010546	UB	ENSNMEG00000019095	UB
ENSTGUG00000002042	ENSGALG00000011823	ENSAPLG00000007730	UB	ENSMGAG00000010528	UB	ENSNMEG00000019087	UB
ENSTGUG00000002043	ENSGALG00000012879	ENSAPLG00000006557	UB	ENSMGAG00000004729	UB	ENSNMEG00000004767	UB
ENSTGUG00000002049	ENSGALG00000010170	ENSAPLG00000008968	UB	ENSMGAG00000004588	UB	ENSNMEG00000012413	UB
ENSTGUG00000002050	ENSGALG00000045889	ENSAPLG00000003270	SB	ENSMGAG00000000795	UB	ENSNMEG00000004267	UB
ENSTGUG00000002054	ENSGALG00000001022	ENSAPLG00000003028	UB	ENSMGAG00000000802	UB	ENSNMEG00000004268	UB
ENSTGUG00000002064	ENSGALG00000036932	ENSAPLG00000012618	UB	ENSMGAG00000005180	UB	ENSNMEG00000015283	UB
ENSTGUG00000002065	ENSGALG00000000988	ENSAPLG00000011036	UB	ENSMGAG00000010083	UB	ENSNMEG00000004295	UB
ENSTGUG00000002068	ENSGALG00000010185	ENSAPLG00000008176	UB	ENSMGAG00000004623	UB	ENSNMEG00000012414	UB
ENSTGUG00000002075	ENSGALG00000003439	ENSAPLG00000012347	SB	ENSMGAG00000007597	UB	ENSNMEG00000014663	SB
ENSTGUG00000002076	ENSGALG00000041558	ENSAPLG00000011333	SB	ENSMGAG00000007437	UB	ENSNMEG00000011818	UB
ENSTGUG00000002077	ENSGALG00000006891	ENSAPLG00000014292	SB	ENSMGAG00000004254	UB	ENSNMEG00000001614	UB
ENSTGUG00000002082	ENSGALG00000012866	ENSAPLG00000012569	UB	ENSMGAG00000004267	UB	ENSNMEG00000004727	UB
ENSTGUG00000002083	ENSGALG00000010195	ENSAPLG00000009390	UB	ENSMGAG00000004698	UB	ENSNMEG00000014263	UB
ENSTGUG00000002084	ENSGALG00000010199	ENSAPLG00000009632	UB	ENSMGAG00000004746	UB	ENSNMEG00000014276	UB
ENSTGUG00000002085	ENSGALG00000010073	ENSAPLG00000006961	UB	ENSMGAG00000007523	UB	ENSNMEG00000018082	UB
ENSTGUG00000002089	ENSGALG00000000870	ENSAPLG00000026366	UB	ENSMGAG00000000699	UB	ENSNMEG00000004338	UB
ENSTGUG00000002090	ENSGALG00000010201	ENSAPLG00000009773	UB	ENSMGAG00000004770	UB	ENSNMEG00000014277	UB
ENSTGUG00000002094	ENSGALG00000000685	ENSAPLG00000004431	UB	ENSMGAG00000010881	UB	ENSNMEG00000004369	UB
ENSTGUG00000002098	ENSGALG00000010207	ENSAPLG00000010129	UB	ENSMGAG00000004809	UB	ENSNMEG00000014278	UB
ENSTGUG00000002099	ENSGALG00000006410	ENSAPLG00000012401	UB	ENSMGAG00000003558	UB	ENSNMEG00000020284	UB
ENSTGUG00000002100	ENSGALG00000013828	ENSAPLG00000012617	UB	ENSMGAG00000007363	UB	ENSNMEG00000011814	UB
ENSTGUG00000002102	ENSGALG00000010209	ENSAPLG00000028947	UB	ENSMGAG00000004839	UB	ENSNMEG00000014279	UB
ENSTGUG00000002104	ENSGALG00000010214	ENSAPLG00000015188	UB	ENSMGAG00000004842	UB	ENSNMEG00000014281	UB
ENSTGUG00000002109	ENSGALG00000010079	ENSAPLG00000005878	UB	ENSMGAG00000007463	UB	ENSNMEG00000018078	SB
ENSTGUG00000002110	ENSGALG00000000674	ENSAPLG00000005131	UB	ENSMGAG00000010899	UB	ENSNMEG00000004371	UB
ENSTGUG00000002111	ENSGALG00000006439	ENSAPLG00000011391	UB	ENSMGAG00000003749	SB	ENSNMEG00000020287	UB
ENSTGUG00000002112	ENSGALG00000008504	ENSAPLG00000013082	UB	ENSMGAG00000007341	UB	ENSNMEG00000011714	UB
ENSTGUG00000002117	ENSGALG00000012856	ENSAPLG00000013539	UB	ENSMGAG00000004262	UB	ENSNMEG00000004722	UB
ENSTGUG00000002118	ENSGALG00000011227	ENSAPLG00000003109	UB	ENSMGAG00000008230	UB	ENSNMEG00000018825	UB
ENSTGUG00000002119	ENSGALG00000030702	ENSAPLG00000008247	UB	ENSMGAG00000004418	UB	ENSNMEG00000001623	UB
ENSTGUG00000002121	ENSGALG00000037289	ENSAPLG00000013640	UB	ENSMGAG00000007292	UB	ENSNMEG00000011189	UB
ENSTGUG00000002122	ENSGALG00000010084	ENSAPLG00000005049	SB	ENSMGAG00000007151	UB	ENSNMEG00000018066	UB
ENSTGUG00000002123	ENSGALG00000006753	ENSAPLG00000007987	UB	ENSMGAG00000004441	UB	ENSNMEG00000001624	UB
ENSTGUG00000002124	ENSGALG00000033170	ENSAPLG00000013864	UB	ENSMGAG00000004494	UB	ENSNMEG00000004712	UB
ENSTGUG00000002128	ENSGALG00000006731	ENSAPLG00000010030	UB	ENSMGAG00000004479	UB	ENSNMEG00000001627	UB
ENSTGUG00000002131	ENSGALG00000012837	ENSAPLG00000013910	UB	ENSMGAG00000004422	UB	ENSNMEG00000002402	UB
ENSTGUG00000002132	ENSGALG00000008530	ENSAPLG00000014717	UB	ENSMGAG00000007270	UB	ENSNMEG00000011017	UB
ENSTGUG00000002133	ENSGALG00000011221	ENSAPLG00000002847	UB	ENSMGAG00000008154	UB	ENSNMEG00000018821	UB
ENSTGUG00000002135	ENSGALG00000006457	ENSAPLG00000029262	UB	ENSMGAG00000003594	UB	ENSNMEG00000020288	SB
ENSTGUG00000002138	ENSGALG00000006487	ENSAPLG00000010658	UB	ENSMGAG00000003625	UB	ENSNMEG00000020290	UB
ENSTGUG00000002142	ENSGALG00000035563	ENSAPLG00000010144	UB	ENSMGAG00000004520	UB	ENSNMEG00000001677	UB
ENSTGUG00000002146	ENSGALG00000011210	ENSAPLG00000012556	UB	ENSMGAG00000008138	UB	ENSNMEG00000018819	UB
ENSTGUG00000002147	ENSGALG00000008544	ENSAPLG00000015670	UB	ENSMGAG00000007234	UB	ENSNMEG00000011015	UB
ENSTGUG00000002148	ENSGALG00000031343	ENSAPLG00000004527	UB	ENSMGAG00000007373	UB	ENSNMEG00000018062	UB
ENSTGUG00000002150	ENSGALG00000006690	ENSAPLG00000010259	UB	ENSMGAG00000004565	UB	ENSNMEG00000001686	UB
ENSTGUG00000002152	ENSGALG00000049372	ENSAPLG00000015108	UB	ENSMGAG00000004393	UB	ENSNMEG00000002393	UB
ENSTGUG00000002154	ENSGALG00000011208	ENSAPLG00000012292	UB	ENSMGAG00000008112	UB	ENSNMEG00000018812	UB
ENSTGUG00000002158	ENSGALG00000055058	ENSAPLG00000027360	UB	ENSMGAG00000004614	UB	ENSNMEG00000001689	UB
ENSTGUG00000002159	ENSGALG00000025747	ENSAPLG00000015289	UB	ENSMGAG00000004502	UB	ENSNMEG00000002392	UB
ENSTGUG00000002163	ENSGALG00000033772	ENSAPLG00000010287	SB	ENSMGAG00000004573	UB	ENSNMEG00000001703	SB
ENSTGUG00000002164	ENSGALG00000030847	ENSAPLG00000002180	UB	ENSMGAG00000016032	UB	ENSNMEG00000004377	UB
ENSTGUG00000002166	ENSGALG00000008550	ENSAPLG00000002557	UB	ENSMGAG00000007201	UB	ENSNMEG00000011014	UB
ENSTGUG00000002167	ENSGALG00000001634	ENSAPLG00000010740	UB	ENSMGAG00000005174	UB	ENSNMEG00000006407	UB
ENSTGUG00000002169	ENSGALG00000011203	ENSAPLG00000012084	UB	ENSMGAG00000008078	UB	ENSNMEG00000018567	UB
ENSTGUG00000002170	ENSGALG00000012827	ENSAPLG00000015420	UB	ENSMGAG00000004233	UB	ENSNMEG00000002390	UB
ENSTGUG00000002172	ENSGALG00000039299	ENSAPLG00000010569	UB	ENSMGAG00000005196	UB	ENSNMEG00000006410	UB
ENSTGUG00000002175	ENSGALG00000003674	ENSAPLG00000010342	UB	ENSMGAG00000004700	SB	ENSNMEG00000001715	UB
ENSTGUG00000002176	ENSGALG00000006562	ENSAPLG00000004315	UB	ENSMGAG00000003860	UB	ENSNMEG00000020303	UB
ENSTGUG00000002178	ENSGALG00000029659	ENSAPLG00000015545	UB	ENSMGAG00000004203	UB	ENSNMEG00000002387	UB
ENSTGUG00000002182	ENSGALG00000009130	ENSAPLG00000008381	SB	ENSMGAG00000007629	SB	ENSNMEG00000013063	UB
ENSTGUG00000002183	ENSGALG00000030857	ENSAPLG00000003841	UB	ENSMGAG00000007331	UB	ENSNMEG00000017482	UB
ENSTGUG00000002185	ENSGALG00000036300	ENSAPLG00000005921	UB	ENSMGAG00000004679	UB	ENSNMEG00000001743	UB
ENSTGUG00000002187	ENSGALG00000001682	ENSAPLG00000013411	UB	ENSMGAG00000005277	UB	ENSNMEG00000006715	UB
ENSTGUG00000002188	ENSGALG00000041294	ENSAPLG00000012017	UB	ENSMGAG00000008069	UB	ENSNMEG00000018566	UB
ENSTGUG00000002191	ENSGALG00000046616	ENSAPLG00000008282	UB	ENSMGAG00000007670	UB	ENSNMEG00000013141	UB
ENSTGUG00000002194	ENSGALG00000012816	ENSAPLG00000015771	UB	ENSMGAG00000004155	UB	ENSNMEG00000002384	UB
ENSTGUG00000002195	ENSGALG00000009169	ENSAPLG00000007761	UB	ENSMGAG00000007678	UB	ENSNMEG00000013163	UB
ENSTGUG00000002198	ENSGALG00000013967	ENSAPLG00000005616	UB	ENSMGAG00000004627	UB	ENSNMEG00000003173	UB
ENSTGUG00000002201	ENSGALG00000004889	ENSAPLG00000005941	UB	ENSMGAG00000007048	UB	ENSNMEG00000017463	UB
ENSTGUG00000002203	ENSGALG00000009195	ENSAPLG00000007052	UB	ENSMGAG00000007701	SB	ENSNMEG00000013186	UB
ENSTGUG00000002204	ENSGALG00000014038	ENSAPLG00000005383	UB	ENSMGAG00000004618	UB	ENSNMEG00000003174	UB
ENSTGUG00000002205	ENSGALG00000001708	ENSAPLG00000030415	UB	ENSMGAG00000005298	UB	ENSNMEG00000006718	UB
ENSTGUG00000002206	ENSGALG00000006623	ENSAPLG00000005048	UB	ENSMGAG00000003966	UB	ENSNMEG00000020304	SB
ENSTGUG00000002208	ENSGALG00000012813	ENSAPLG00000009869	SB	ENSMGAG00000004104	UB	ENSNMEG00000002369	UB
ENSTGUG00000002209	ENSGALG00000001731	ENSAPLG00000013281	UB	ENSMGAG00000005347	UB	ENSNMEG00000006719	UB
ENSTGUG00000002210	ENSGALG00000009214	ENSAPLG00000007013	UB	ENSMGAG00000007742	UB	ENSNMEG00000013191	UB
ENSTGUG00000002211	ENSGALG00000033138	ENSAPLG00000005847	UB	ENSMGAG00000007090	UB	ENSNMEG00000017462	UB
ENSTGUG00000002212	ENSGALG00000004882	ENSAPLG00000020945	UB	ENSMGAG00000007032	UB	ENSNMEG00000017461	UB
ENSTGUG00000002213	ENSGALG00000010921	ENSAPLG00000002737	UB	ENSMGAG00000007470	UB	ENSNMEG00000015248	UB
ENSTGUG00000002214	ENSGALG00000004878	ENSAPLG00000005509	UB	ENSMGAG00000006968	UB	ENSNMEG00000017460	SB
ENSTGUG00000002215	ENSGALG00000008931	ENSAPLG00000006974	UB	ENSMGAG00000005060	UB	ENSNMEG00000003154	UB
ENSTGUG00000002222	ENSGALG00000026491	ENSAPLG00000006949	UB	ENSMGAG00000004966	UB	ENSNMEG00000003148	UB
ENSTGUG00000002225	ENSGALG00000003039	ENSAPLG00000006633	UB	ENSMGAG00000004657	UB	ENSNMEG00000013916	UB
ENSTGUG00000002228	ENSGALG00000040348	ENSAPLG00000006773	UB	ENSMGAG00000004927	SB	ENSNMEG00000003147	SB
ENSTGUG00000002230	ENSGALG00000012809	ENSAPLG00000006010	UB	ENSMGAG00000004079	UB	ENSNMEG00000002356	SB
ENSTGUG00000002231	ENSGALG00000003086	ENSAPLG00000006652	UB	ENSMGAG00000004665	UB	ENSNMEG00000013930	UB
ENSTGUG00000002232	ENSGALG00000008866	ENSAPLG00000010025	UB	ENSMGAG00000004854	UB	ENSNMEG00000003137	UB
ENSTGUG00000002243	ENSGALG00000013738	ENSAPLG00000004645	UB	ENSMGAG00000004793	UB	ENSNMEG00000003213	UB
ENSTGUG00000002244	ENSGALG00000008858	ENSAPLG00000009983	UB	ENSMGAG00000004885	UB	ENSNMEG00000003136	UB
ENSTGUG00000002246	ENSGALG00000012808	ENSAPLG00000005925	UB	ENSMGAG00000004026	UB	ENSNMEG00000002343	UB
ENSTGUG00000002252	ENSGALG00000008855	ENSAPLG00000009870	UB	ENSMGAG00000004824	UB	ENSNMEG00000003133	UB
ENSTGUG00000002253	ENSGALG00000006760	ENSAPLG00000007255	UB	ENSMGAG00000004139	UB	ENSNMEG00000020310	UB
ENSTGUG00000002254	ENSGALG00000034198	ENSAPLG00000004340	UB	ENSMGAG00000004763	UB	ENSNMEG00000003216	UB
ENSTGUG00000002258	ENSGALG00000036074	ENSAPLG00000005691	UB	ENSMGAG00000004009	UB	ENSNMEG00000002338	UB
ENSTGUG00000002260	ENSGALG00000010979	ENSAPLG00000029297	UB	ENSMGAG00000007557	UB	ENSNMEG00000015436	UB
ENSTGUG00000002263	ENSGALG00000003339	ENSAPLG00000007266	UB	ENSMGAG00000004758	UB	ENSNMEG00000014285	UB
ENSTGUG00000002268	ENSGALG00000008847	ENSAPLG00000009734	UB	ENSMGAG00000004768	UB	ENSNMEG00000001242	UB
ENSTGUG00000002269	ENSGALG00000042481	ENSAPLG00000005643	UB	ENSMGAG00000003984	UB	ENSNMEG00000002301	UB
ENSTGUG00000002270	ENSGALG00000035636	ENSAPLG00000004121	UB	ENSMGAG00000004924	UB	ENSNMEG00000003219	UB
ENSTGUG00000002275	ENSGALG00000011017	ENSAPLG00000003622	UB	ENSMGAG00000007610	UB	ENSNMEG00000015451	UB
ENSTGUG00000002278	ENSGALG00000014575	ENSAPLG00000003830	UB	ENSMGAG00000004862	UB	ENSNMEG00000003293	UB
ENSTGUG00000002281	ENSGALG00000006786	ENSAPLG00000007671	UB	ENSMGAG00000004197	UB	ENSNMEG00000020312	UB
ENSTGUG00000002282	ENSGALG00000006682	ENSAPLG00000003779	SB	ENSMGAG00000004840	SB	ENSNMEG00000003296	SB
ENSTGUG00000002284	ENSGALG00000009809	ENSAPLG00000007272	UB	ENSMGAG00000002925	UB	ENSNMEG00000001351	UB
ENSTGUG00000002285	ENSGALG00000009813	ENSAPLG00000023909	UB	ENSMGAG00000002939	UB	ENSNMEG00000001353	UB
ENSTGUG00000002286	ENSGALG00000043593	ENSAPLG00000003387	UB	ENSMGAG00000005023	UB	ENSNMEG00000003297	UB
ENSTGUG00000002287	ENSGALG00000009826	ENSAPLG00000007372	SB	ENSMGAG00000002949	UB	ENSNMEG00000001361	UB
ENSTGUG00000002289	ENSGALG00000008837	ENSAPLG00000009701	UB	ENSMGAG00000004754	UB	ENSNMEG00000001164	UB
ENSTGUG00000002302	ENSGALG00000008828	ENSAPLG00000009640	UB	ENSMGAG00000004693	SB	ENSNMEG00000001142	SB
ENSTGUG00000002307	ENSGALG00000003358	ENSAPLG00000008410	UB	ENSMGAG00000007584	UB	ENSNMEG00000014662	UB
ENSTGUG00000002309	ENSGALG00000012799	ENSAPLG00000004726	UB	ENSMGAG00000003910	UB	ENSNMEG00000002235	UB
ENSTGUG00000002310	ENSGALG00000004662	ENSAPLG00000008411	UB	ENSMGAG00000006397	UB	ENSNMEG00000017434	UB
ENSTGUG00000002312	ENSGALG00000003922	ENSAPLG00000006390	UB	ENSMGAG00000009314	UB	ENSNMEG00000006908	UB
ENSTGUG00000002315	ENSGALG00000008811	ENSAPLG00000009621	UB	ENSMGAG00000004682	UB	ENSNMEG00000001121	UB
ENSTGUG00000002319	ENSGALG00000012798	ENSAPLG00000004473	UB	ENSMGAG00000003888	UB	ENSNMEG00000002232	UB
ENSTGUG00000002320	ENSGALG00000004657	ENSAPLG00000008803	UB	ENSMGAG00000006378	UB	ENSNMEG00000017433	UB
ENSTGUG00000002321	ENSGALG00000009836	ENSAPLG00000008211	UB	ENSMGAG00000003053	UB	ENSNMEG00000001395	UB
ENSTGUG00000002323	ENSGALG00000006822	ENSAPLG00000003793	UB	ENSMGAG00000004330	UB	ENSNMEG00000020316	UB
ENSTGUG00000002324	ENSGALG00000035201	ENSAPLG00000006261	UB	ENSMGAG00000005123	UB	ENSNMEG00000003413	UB
ENSTGUG00000002325	ENSGALG00000009855	ENSAPLG00000008419	UB	ENSMGAG00000003086	UB	ENSNMEG00000001403	UB
ENSTGUG00000002326	ENSGALG00000008787	ENSAPLG00000016942	UB	ENSMGAG00000004667	UB	ENSNMEG00000001107	UB
ENSTGUG00000002327	ENSGALG00000004646	ENSAPLG00000009183	UB	ENSMGAG00000006357	UB	ENSNMEG00000017426	UB
ENSTGUG00000002328	ENSGALG00000031582	ENSAPLG00000018342	UB	ENSMGAG00000004611	UB	ENSNMEG00000001069	UB
ENSTGUG00000002329	ENSGALG00000030791	ENSAPLG00000003882	UB	ENSMGAG00000004346	UB	ENSNMEG00000020324	UB
ENSTGUG00000002330	ENSGALG00000047102	ENSAPLG00000005630	UB	ENSMGAG00000001034	UB	ENSNMEG00000022777	UB
ENSTGUG00000002331	ENSGALG00000012795	ENSAPLG00000004196	UB	ENSMGAG00000003816	UB	ENSNMEG00000002228	UB
ENSTGUG00000002334	ENSGALG00000004640	ENSAPLG00000009488	UB	ENSMGAG00000006335	UB	ENSNMEG00000017424	UB
ENSTGUG00000002335	ENSGALG00000008779	ENSAPLG00000009440	UB	ENSMGAG00000004587	UB	ENSNMEG00000001017	UB
ENSTGUG00000002338	ENSGALG00000013920	ENSAPLG00000006124	UB	ENSMGAG00000005108	UB	ENSNMEG00000003415	UB
ENSTGUG00000002342	ENSGALG00000013926	ENSAPLG00000005600	UB	ENSMGAG00000005053	UB	ENSNMEG00000003416	UB
ENSTGUG00000002344	ENSGALG00000036894	ENSAPLG00000002548	SB	ENSMGAG00000001109	UB	ENSNMEG00000022781	UB
ENSTGUG00000002347	ENSGALG00000004623	ENSAPLG00000009616	UB	ENSMGAG00000006306	SB	ENSNMEG00000017422	UB
ENSTGUG00000002348	ENSGALG00000012790	ENSAPLG00000003818	UB	ENSMGAG00000003779	UB	ENSNMEG00000002220	UB
ENSTGUG00000002349	ENSGALG00000008778	ENSAPLG00000009387	UB	ENSMGAG00000004563	UB	ENSNMEG00000001005	UB
ENSTGUG00000002350	ENSGALG00000004612	ENSAPLG00000009771	UB	ENSMGAG00000006276	UB	ENSNMEG00000017353	UB
ENSTGUG00000002354	ENSGALG00000009865	ENSAPLG00000009408	UB	ENSMGAG00000003272	UB	ENSNMEG00000001414	UB
ENSTGUG00000002357	ENSGALG00000003882	ENSAPLG00000008102	UB	ENSMGAG00000002887	UB	ENSNMEG00000006924	UB
ENSTGUG00000002358	ENSGALG00000012784	ENSAPLG00000003126	UB	ENSMGAG00000003730	UB	ENSNMEG00000002215	UB
ENSTGUG00000002360	ENSGALG00000009868	ENSAPLG00000009489	UB	ENSMGAG00000003187	UB	ENSNMEG00000001417	UB
ENSTGUG00000002363	ENSGALG00000027922	ENSAPLG00000025999	UB	ENSMGAG00000004531	UB	ENSNMEG00000000501	SB
ENSTGUG00000002365	ENSGALG00000030844	ENSAPLG00000009042	UB	ENSMGAG00000005151	UB	ENSNMEG00000003419	UB
ENSTGUG00000002366	ENSGALG00000004590	ENSAPLG00000010122	UB	ENSMGAG00000006244	UB	ENSNMEG00000017333	UB
ENSTGUG00000002367	ENSGALG00000008765	ENSAPLG00000009320	UB	ENSMGAG00000004517	UB	ENSNMEG00000000434	UB
ENSTGUG00000002369	ENSGALG00000009093	ENSAPLG00000029102	UB	ENSMGAG00000004514	UB	ENSNMEG00000000386	UB
ENSTGUG00000002370	NA	ENSAPLG00000003057	UB	ENSMGAG00000003719	UB	ENSNMEG00000002214	UB
ENSTGUG00000002374	ENSGALG00000009880	ENSAPLG00000008033	UB	ENSMGAG00000003288	SB	ENSNMEG00000001432	UB
ENSTGUG00000002378	ENSGALG00000012778	ENSAPLG00000002812	UB	ENSMGAG00000003670	UB	ENSNMEG00000002205	UB
ENSTGUG00000002380	ENSGALG00000008756	ENSAPLG00000009140	UB	ENSMGAG00000004436	UB	ENSNMEG00000000334	UB
ENSTGUG00000002383	ENSGALG00000038041	ENSAPLG00000016105	UB	ENSMGAG00000009846	UB	ENSNMEG00000006252	UB
ENSTGUG00000002389	ENSGALG00000009886	ENSAPLG00000019928	UB	ENSMGAG00000003451	UB	ENSNMEG00000021799	UB
ENSTGUG00000002396	ENSGALG00000006851	ENSAPLG00000006804	UB	ENSMGAG00000004445	UB	ENSNMEG00000020661	UB
ENSTGUG00000002400	ENSGALG00000009898	ENSAPLG00000008645	UB	ENSMGAG00000003485	UB	ENSNMEG00000021796	UB
ENSTGUG00000002402	ENSGALG00000010718	ENSAPLG00000005027	UB	ENSMGAG00000009862	UB	ENSNMEG00000006406	UB
ENSTGUG00000002403	ENSGALG00000008734	ENSAPLG00000014969	UB	ENSMGAG00000004353	UB	ENSNMEG00000000140	UB
ENSTGUG00000002405	ENSGALG00000004533	ENSAPLG00000011281	UB	ENSMGAG00000006178	UB	ENSNMEG00000017328	UB
ENSTGUG00000002406	ENSGALG00000004531	ENSAPLG00000011324	UB	ENSMGAG00000006085	UB	ENSNMEG00000017110	UB
ENSTGUG00000002407	ENSGALG00000006563	ENSAPLG00000010446	UB	ENSMGAG00000005266	UB	ENSNMEG00000003438	UB
ENSTGUG00000002408	ENSGALG00000009913	ENSAPLG00000009206	UB	ENSMGAG00000003517	UB	ENSNMEG00000021793	UB
ENSTGUG00000002414	ENSGALG00000035140	ENSAPLG00000005362	UB	ENSMGAG00000009883	UB	ENSNMEG00000006442	UB
ENSTGUG00000002415	ENSGALG00000026999	ENSAPLG00000012904	UB	ENSMGAG00000006135	UB	ENSNMEG00000022202	UB
ENSTGUG00000002422	ENSGALG00000008725	ENSAPLG00000012639	UB	ENSMGAG00000006109	UB	ENSNMEG00000022194	UB
ENSTGUG00000002423	ENSGALG00000006886	ENSAPLG00000006115	UB	ENSMGAG00000004510	UB	ENSNMEG00000020678	UB
ENSTGUG00000002426	ENSGALG00000030831	ENSAPLG00000016400	UB	ENSMGAG00000000845	UB	ENSNMEG00000000319	UB
ENSTGUG00000002428	ENSGALG00000042838	ENSAPLG00000016230	SB	ENSMGAG00000000859	UB	ENSNMEG00000000354	SB
ENSTGUG00000002430	ENSGALG00000009800	ENSAPLG00000007008	UB	ENSMGAG00000002907	UB	ENSNMEG00000001111	UB
ENSTGUG00000002433	ENSGALG00000004523	ENSAPLG00000012438	UB	ENSMGAG00000006053	SB	ENSNMEG00000016579	SB
ENSTGUG00000002437	ENSGALG00000006906	ENSAPLG00000006258	UB	ENSMGAG00000004529	UB	ENSNMEG00000020679	UB
ENSTGUG00000002442	ENSGALG00000009782	ENSAPLG00000006263	UB	ENSMGAG00000002831	UB	ENSNMEG00000001061	UB
ENSTGUG00000002444	ENSGALG00000020729	ENSAPLG00000012410	SB	ENSMGAG00000006004	UB	ENSNMEG00000004550	UB
ENSTGUG00000002445	ENSGALG00000003536	ENSAPLG00000030316	UB	ENSMGAG00000003146	UB	ENSNMEG00000007215	UB
ENSTGUG00000002447	ENSGALG00000003475	ENSAPLG00000016067	UB	ENSMGAG00000003163	UB	ENSNMEG00000007216	UB
ENSTGUG00000002449	ENSGALG00000006560	ENSAPLG00000012883	UB	ENSMGAG00000013860	UB	ENSNMEG00000003479	UB
ENSTGUG00000002450	ENSGALG00000034768	ENSAPLG00000012113	UB	ENSMGAG00000004291	UB	ENSNMEG00000022162	UB
ENSTGUG00000002456	ENSGALG00000009057	ENSAPLG00000011487	UB	ENSMGAG00000006022	UB	ENSNMEG00000004569	UB
ENSTGUG00000002457	ENSGALG00000044581	ENSAPLG00000023889	UB	ENSMGAG00000006041	UB	ENSNMEG00000016578	UB
ENSTGUG00000002458	ENSGALG00000009774	ENSAPLG00000014003	UB	ENSMGAG00000002791	UB	ENSNMEG00000001034	UB
ENSTGUG00000002465	ENSGALG00000032957	ENSAPLG00000026879	UB	ENSMGAG00000002778	UB	ENSNMEG00000001018	UB
ENSTGUG00000002466	ENSGALG00000006929	ENSAPLG00000007311	UB	ENSMGAG00000004634	UB	ENSNMEG00000020680	UB
ENSTGUG00000002468	ENSGALG00000043669	ENSAPLG00000016174	SB	ENSMGAG00000008274	SB	ENSNMEG00000018827	SB
ENSTGUG00000002472	ENSGALG00000034777	ENSAPLG00000013749	UB	ENSMGAG00000005940	UB	ENSNMEG00000016148	UB
ENSTGUG00000002473	ENSGALG00000030263	ENSAPLG00000015770	UB	ENSMGAG00000001179	UB	ENSNMEG00000000476	UB
ENSTGUG00000002477	ENSGALG00000006978	ENSAPLG00000024832	UB	ENSMGAG00000004674	UB	ENSNMEG00000020682	UB
ENSTGUG00000002478	ENSGALG00000003457	ENSAPLG00000002170	UB	ENSMGAG00000003273	UB	ENSNMEG00000007222	UB
ENSTGUG00000002479	ENSGALG00000009028	ENSAPLG00000010945	UB	ENSMGAG00000006175	UB	ENSNMEG00000004588	UB
ENSTGUG00000002483	ENSGALG00000042796	ENSAPLG00000002392	UB	ENSMGAG00000003293	UB	ENSNMEG00000007223	UB
ENSTGUG00000002489	ENSGALG00000035504	ENSAPLG00000007011	UB	ENSMGAG00000010009	UB	ENSNMEG00000006546	UB
ENSTGUG00000002492	ENSGALG00000030376	ENSAPLG00000014342	UB	ENSMGAG00000005927	UB	ENSNMEG00000016135	UB
ENSTGUG00000002494	ENSGALG00000052646	ENSAPLG00000015358	UB	ENSMGAG00000001267	UB	ENSNMEG00000000598	SB
ENSTGUG00000002495	ENSGALG00000010055	ENSAPLG00000012050	UB	ENSMGAG00000010544	UB	ENSNMEG00000016446	UB
ENSTGUG00000002499	ENSGALG00000007041	ENSAPLG00000007946	UB	ENSMGAG00000004732	UB	ENSNMEG00000020685	UB
ENSTGUG00000002500	ENSGALG00000008952	ENSAPLG00000014697	UB	ENSMGAG00000001284	UB	ENSNMEG00000000663	UB
ENSTGUG00000002504	ENSGALG00000011266	ENSAPLG00000001192	UB	ENSMGAG00000008373	UB	ENSNMEG00000018829	UB
ENSTGUG00000002505	ENSGALG00000038780	ENSAPLG00000029288	UB	ENSMGAG00000005888	UB	ENSNMEG00000016126	UB
ENSTGUG00000002508	ENSGALG00000010051	ENSAPLG00000012806	UB	ENSMGAG00000010541	UB	ENSNMEG00000016443	UB
ENSTGUG00000002510	ENSGALG00000007097	ENSAPLG00000008167	UB	ENSMGAG00000004748	UB	ENSNMEG00000020687	SB
ENSTGUG00000002511	ENSGALG00000013642	ENSAPLG00000019373	UB	ENSMGAG00000005839	UB	ENSNMEG00000016123	UB
ENSTGUG00000002513	ENSGALG00000008920	ENSAPLG00000028938	UB	ENSMGAG00000001554	UB	ENSNMEG00000000728	UB
ENSTGUG00000002520	NA	ENSAPLG00000011092	UB	ENSMGAG00000000897	UB	ENSNMEG00000004380	UB
ENSTGUG00000002523	ENSGALG00000010048	ENSAPLG00000013086	UB	ENSMGAG00000010520	UB	ENSNMEG00000016427	UB
ENSTGUG00000002524	ENSGALG00000010047	ENSAPLG00000013096	UB	ENSMGAG00000010506	UB	ENSNMEG00000016426	UB
ENSTGUG00000002527	ENSGALG00000000535	ENSAPLG00000011020	UB	ENSMGAG00000000907	UB	ENSNMEG00000004390	UB
ENSTGUG00000002529	ENSGALG00000036214	ENSAPLG00000010789	UB	ENSMGAG00000000911	UB	ENSNMEG00000004392	UB
ENSTGUG00000002531	ENSGALG00000003369	ENSAPLG00000013309	UB	ENSMGAG00000006718	UB	ENSNMEG00000007232	UB
ENSTGUG00000002536	ENSGALG00000008486	ENSAPLG00000003174	UB	ENSMGAG00000005499	UB	ENSNMEG00000003677	UB
ENSTGUG00000002537	ENSGALG00000042797	ENSAPLG00000013296	SB	ENSMGAG00000010504	SB	ENSNMEG00000016425	SB
ENSTGUG00000002538	ENSGALG00000048200	ENSAPLG00000013328	UB	ENSMGAG00000010503	UB	ENSNMEG00000016424	UB
ENSTGUG00000002539	ENSGALG00000010043	ENSAPLG00000013334	UB	ENSMGAG00000010499	UB	ENSNMEG00000016423	UB
ENSTGUG00000002543	ENSGALG00000010039	ENSAPLG00000004664	UB	ENSMGAG00000010483	UB	ENSNMEG00000016422	UB
ENSTGUG00000002546	ENSGALG00000010795	ENSAPLG00000007572	UB	ENSMGAG00000010099	UB	ENSNMEG00000006797	UB
ENSTGUG00000002547	ENSGALG00000000573	ENSAPLG00000011254	UB	ENSMGAG00000000952	UB	ENSNMEG00000004401	UB
ENSTGUG00000002554	ENSGALG00000003359	ENSAPLG00000027551	UB	ENSMGAG00000003373	UB	ENSNMEG00000007366	UB
ENSTGUG00000002555	ENSGALG00000007131	ENSAPLG00000019694	UB	ENSMGAG00000004852	UB	ENSNMEG00000020697	UB
ENSTGUG00000002556	ENSGALG00000010036	ENSAPLG00000009204	UB	ENSMGAG00000010468	UB	ENSNMEG00000016421	UB
ENSTGUG00000002557	ENSGALG00000010804	ENSAPLG00000007875	UB	ENSMGAG00000010117	UB	ENSNMEG00000006843	UB
ENSTGUG00000002561	ENSGALG00000007151	ENSAPLG00000009512	UB	ENSMGAG00000004860	UB	ENSNMEG00000020698	UB
ENSTGUG00000002566	ENSGALG00000047857	ENSAPLG00000014777	SB	ENSMGAG00000001017	UB	ENSNMEG00000004529	SB
ENSTGUG00000002567	ENSGALG00000010809	ENSAPLG00000008006	UB	ENSMGAG00000010129	UB	ENSNMEG00000006846	UB
ENSTGUG00000002570	ENSGALG00000003345	ENSAPLG00000028081	UB	ENSMGAG00000003418	UB	ENSNMEG00000007374	UB
ENSTGUG00000002574	ENSGALG00000027240	ENSAPLG00000017184	UB	ENSMGAG00000010150	UB	ENSNMEG00000006848	UB
ENSTGUG00000002575	ENSGALG00000000627	ENSAPLG00000015815	UB	ENSMGAG00000001209	UB	ENSNMEG00000004695	UB
ENSTGUG00000002576	ENSGALG00000010026	ENSAPLG00000008367	UB	ENSMGAG00000010432	UB	ENSNMEG00000016415	UB
ENSTGUG00000002577	ENSGALG00000010035	ENSAPLG00000015146	UB	ENSMGAG00000004038	UB	ENSNMEG00000001625	UB
ENSTGUG00000002581	ENSGALG00000010023	ENSAPLG00000030583	UB	ENSMGAG00000010413	UB	ENSNMEG00000016414	UB
ENSTGUG00000002582	ENSGALG00000004107	ENSAPLG00000011114	UB	ENSMGAG00000001684	UB	ENSNMEG00000011029	UB
ENSTGUG00000002583	ENSGALG00000028148	ENSAPLG00000015717	UB	ENSMGAG00000001251	UB	ENSNMEG00000004808	UB
ENSTGUG00000002585	ENSGALG00000010836	ENSAPLG00000008769	UB	ENSMGAG00000010174	UB	ENSNMEG00000006925	UB
ENSTGUG00000002591	ENSGALG00000008886	ENSAPLG00000023828	UB	ENSMGAG00000001586	UB	ENSNMEG00000001063	UB
ENSTGUG00000002593	ENSGALG00000004169	ENSAPLG00000008101	UB	ENSMGAG00000001630	UB	ENSNMEG00000011021	UB
ENSTGUG00000002596	ENSGALG00000010840	ENSAPLG00000009153	UB	ENSMGAG00000010193	UB	ENSNMEG00000006977	UB
ENSTGUG00000002600	ENSGALG00000003267	ENSAPLG00000007739	UB	ENSMGAG00000003545	UB	ENSNMEG00000007391	UB
ENSTGUG00000002603	NA	ENSAPLG00000020242	UB	ENSMGAG00000001600	UB	ENSNMEG00000011020	UB
ENSTGUG00000002604	ENSGALG00000040444	ENSAPLG00000003901	UB	ENSMGAG00000005705	UB	ENSNMEG00000003713	UB
ENSTGUG00000002605	ENSGALG00000004195	ENSAPLG00000008191	UB	ENSMGAG00000001501	UB	ENSNMEG00000011019	UB
ENSTGUG00000002608	ENSGALG00000008873	ENSAPLG00000019878	UB	ENSMGAG00000001864	UB	ENSNMEG00000001230	UB
ENSTGUG00000002610	ENSGALG00000008865	ENSAPLG00000007230	UB	ENSMGAG00000001855	UB	ENSNMEG00000001239	UB
ENSTGUG00000002611	ENSGALG00000000652	ENSAPLG00000015276	UB	ENSMGAG00000001348	UB	ENSNMEG00000004836	UB
ENSTGUG00000002612	ENSGALG00000010022	ENSAPLG00000013962	UB	ENSMGAG00000003975	UB	ENSNMEG00000001621	UB
ENSTGUG00000002613	ENSGALG00000010854	ENSAPLG00000009768	UB	ENSMGAG00000010234	UB	ENSNMEG00000007037	UB
ENSTGUG00000002614	ENSGALG00000010020	ENSAPLG00000007643	UB	ENSMGAG00000010374	SB	ENSNMEG00000016413	UB
ENSTGUG00000002616	ENSGALG00000004198	ENSAPLG00000021957	UB	ENSMGAG00000001484	UB	ENSNMEG00000011018	UB
ENSTGUG00000002617	ENSGALG00000008861	ENSAPLG00000007081	UB	ENSMGAG00000001851	UB	ENSNMEG00000001257	UB
ENSTGUG00000002618	ENSGALG00000010019	ENSAPLG00000013565	UB	ENSMGAG00000003938	UB	ENSNMEG00000001617	UB
ENSTGUG00000002622	ENSGALG00000026278	ENSAPLG00000008341	UB	ENSMGAG00000001458	UB	ENSNMEG00000011008	SB
ENSTGUG00000002623	ENSGALG00000008857	ENSAPLG00000006534	UB	ENSMGAG00000001796	UB	ENSNMEG00000001273	UB
ENSTGUG00000002627	ENSGALG00000010017	ENSAPLG00000023817	UB	ENSMGAG00000010368	UB	ENSNMEG00000016412	UB
ENSTGUG00000002634	ENSGALG00000000747	ENSAPLG00000015475	UB	ENSMGAG00000001055	UB	ENSNMEG00000004842	UB
ENSTGUG00000002636	ENSGALG00000010009	ENSAPLG00000012616	UB	ENSMGAG00000003844	UB	ENSNMEG00000001585	UB
ENSTGUG00000002639	ENSGALG00000008844	ENSAPLG00000006295	UB	ENSMGAG00000001774	UB	ENSNMEG00000001292	UB
ENSTGUG00000002640	ENSGALG00000010006	ENSAPLG00000012487	UB	ENSMGAG00000003821	UB	ENSNMEG00000001555	SB
ENSTGUG00000002641	ENSGALG00000008838	ENSAPLG00000005688	UB	ENSMGAG00000001703	UB	ENSNMEG00000001346	UB
ENSTGUG00000002650	ENSGALG00000010875	ENSAPLG00000007741	UB	ENSMGAG00000011297	UB	ENSNMEG00000007156	UB
ENSTGUG00000002652	ENSGALG00000008382	ENSAPLG00000004840	UB	ENSMGAG00000005836	UB	ENSNMEG00000003738	UB
ENSTGUG00000002654	ENSGALG00000054469	ENSAPLG00000007189	SB	ENSMGAG00000008861	UB	ENSNMEG00000014658	SB
ENSTGUG00000002660	ENSGALG00000009413	ENSAPLG00000030078	UB	ENSMGAG00000008880	UB	ENSNMEG00000014659	UB
ENSTGUG00000002661	ENSGALG00000003256	ENSAPLG00000006725	UB	ENSMGAG00000003581	UB	ENSNMEG00000007412	UB
ENSTGUG00000002663	ENSGALG00000009985	ENSAPLG00000012594	UB	ENSMGAG00000003802	UB	ENSNMEG00000001537	UB
ENSTGUG00000002664	ENSGALG00000008819	ENSAPLG00000005497	UB	ENSMGAG00000001665	UB	ENSNMEG00000001363	SB
ENSTGUG00000002665	ENSGALG00000009982	ENSAPLG00000012322	UB	ENSMGAG00000003772	UB	ENSNMEG00000001512	UB
ENSTGUG00000002668	ENSGALG00000009426	ENSAPLG00000006905	UB	ENSMGAG00000008913	UB	ENSNMEG00000014738	UB
ENSTGUG00000002671	ENSGALG00000009974	ENSAPLG00000012279	SB	ENSMGAG00000003763	UB	ENSNMEG00000001504	UB
ENSTGUG00000002672	ENSGALG00000038834	ENSAPLG00000012418	UB	ENSMGAG00000005938	UB	ENSNMEG00000003750	UB
ENSTGUG00000002673	ENSGALG00000044628	ENSAPLG00000008446	UB	ENSMGAG00000001281	UB	ENSNMEG00000011002	UB
ENSTGUG00000002674	ENSGALG00000041034	ENSAPLG00000006319	SB	ENSMGAG00000008929	UB	ENSNMEG00000014741	UB
ENSTGUG00000002675	ENSGALG00000009977	ENSAPLG00000012107	UB	ENSMGAG00000003725	UB	ENSNMEG00000001499	UB
ENSTGUG00000002676	ENSGALG00000008806	ENSAPLG00000005450	UB	ENSMGAG00000001755	UB	ENSNMEG00000001387	UB
ENSTGUG00000002677	ENSGALG00000032610	ENSAPLG00000031189	UB	ENSMGAG00000003738	UB	ENSNMEG00000007433	UB
ENSTGUG00000002680	ENSGALG00000039454	ENSAPLG00000010528	UB	ENSMGAG00000010367	UB	ENSNMEG00000007259	UB
ENSTGUG00000002684	ENSGALG00000009968	ENSAPLG00000011619	UB	ENSMGAG00000003693	UB	ENSNMEG00000001479	UB
ENSTGUG00000002686	ENSGALG00000028866	ENSAPLG00000029143	UB	ENSMGAG00000016557	UB	ENSNMEG00000007449	UB
ENSTGUG00000002689	ENSGALG00000035978	ENSAPLG00000011101	UB	ENSMGAG00000010378	UB	ENSNMEG00000007316	UB
ENSTGUG00000002692	ENSGALG00000008335	ENSAPLG00000012275	UB	ENSMGAG00000005961	UB	ENSNMEG00000003759	UB
ENSTGUG00000002693	ENSGALG00000000966	ENSAPLG00000002485	UB	ENSMGAG00000001495	UB	ENSNMEG00000004851	UB
ENSTGUG00000002694	ENSGALG00000003199	ENSAPLG00000003549	UB	ENSMGAG00000003897	UB	ENSNMEG00000007450	UB
ENSTGUG00000002695	ENSGALG00000008750	ENSAPLG00000027230	UB	ENSMGAG00000002093	UB	ENSNMEG00000001478	UB
ENSTGUG00000002697	ENSGALG00000009961	ENSAPLG00000010315	UB	ENSMGAG00000003637	UB	ENSNMEG00000001474	UB
ENSTGUG00000002698	ENSGALG00000041437	ENSAPLG00000008456	UB	ENSMGAG00000001229	UB	ENSNMEG00000010997	UB
ENSTGUG00000002700	ENSGALG00000034024	ENSAPLG00000011214	UB	ENSMGAG00000010394	UB	ENSNMEG00000007333	UB
ENSTGUG00000002701	ENSGALG00000008736	ENSAPLG00000003225	UB	ENSMGAG00000001990	UB	ENSNMEG00000001490	UB
ENSTGUG00000002702	ENSGALG00000036539	ENSAPLG00000027844	UB	ENSMGAG00000001204	UB	ENSNMEG00000010996	UB
ENSTGUG00000002705	ENSGALG00000009450	ENSAPLG00000006427	UB	ENSMGAG00000008995	UB	ENSNMEG00000014743	UB
ENSTGUG00000002707	ENSGALG00000019741	ENSAPLG00000017944	SB	ENSMGAG00000003898	UB	ENSNMEG00000007451	UB
ENSTGUG00000002709	ENSGALG00000028643	ENSAPLG00000010264	UB	ENSMGAG00000003629	UB	ENSNMEG00000001469	SB
ENSTGUG00000002712	ENSGALG00000008328	ENSAPLG00000012261	UB	ENSMGAG00000006068	UB	ENSNMEG00000003766	SB
ENSTGUG00000002717	ENSGALG00000051957	ENSAPLG00000012236	UB	ENSMGAG00000006028	UB	ENSNMEG00000003775	UB
ENSTGUG00000002720	ENSGALG00000000975	ENSAPLG00000003376	UB	ENSMGAG00000001599	UB	ENSNMEG00000004881	UB
ENSTGUG00000002721	ENSGALG00000036295	ENSAPLG00000003431	UB	ENSMGAG00000001603	UB	ENSNMEG00000004883	UB
ENSTGUG00000002722	ENSGALG00000009483	ENSAPLG00000005705	SB	ENSMGAG00000009020	SB	ENSNMEG00000014751	SB
ENSTGUG00000002726	ENSGALG00000043935	ENSAPLG00000004059	UB	ENSMGAG00000007646	UB	ENSNMEG00000015462	UB
ENSTGUG00000002728	ENSGALG00000000978	ENSAPLG00000003555	UB	ENSMGAG00000001637	UB	ENSNMEG00000004885	SB
ENSTGUG00000002729	ENSGALG00000010925	ENSAPLG00000011766	UB	ENSMGAG00000010430	UB	ENSNMEG00000007352	SB
ENSTGUG00000002731	ENSGALG00000008312	ENSAPLG00000012156	UB	ENSMGAG00000006077	UB	ENSNMEG00000003785	UB
ENSTGUG00000002733	ENSGALG00000035973	ENSAPLG00000007545	UB	ENSMGAG00000001183	UB	ENSNMEG00000010981	UB
ENSTGUG00000002737	ENSGALG00000050995	ENSAPLG00000003167	UB	ENSMGAG00000001670	UB	ENSNMEG00000004895	UB
ENSTGUG00000002739	ENSGALG00000029652	ENSAPLG00000006763	SB	ENSMGAG00000010876	UB	ENSNMEG00000010980	UB
ENSTGUG00000002740	ENSGALG00000010938	ENSAPLG00000012105	UB	ENSMGAG00000010450	UB	ENSNMEG00000007385	UB
ENSTGUG00000002741	ENSGALG00000043926	ENSAPLG00000003870	UB	ENSMGAG00000001676	UB	ENSNMEG00000004897	UB
ENSTGUG00000002743	ENSGALG00000001006	ENSAPLG00000003880	UB	ENSMGAG00000001562	SB	ENSNMEG00000004899	UB
ENSTGUG00000002746	ENSGALG00000008306	ENSAPLG00000012129	UB	ENSMGAG00000006151	UB	ENSNMEG00000003802	UB
ENSTGUG00000002747	ENSGALG00000009503	ENSAPLG00000004958	UB	ENSMGAG00000009099	UB	ENSNMEG00000014753	UB
ENSTGUG00000002748	ENSGALG00000008301	ENSAPLG00000027009	SB	ENSMGAG00000006155	UB	ENSNMEG00000003807	UB
ENSTGUG00000002751	ENSGALG00000008236	ENSAPLG00000011918	UB	ENSMGAG00000006329	UB	ENSNMEG00000004211	UB
ENSTGUG00000002754	ENSGALG00000001017	ENSAPLG00000004561	SB	ENSMGAG00000001692	UB	ENSNMEG00000004900	SB
ENSTGUG00000002758	ENSGALG00000003068	ENSAPLG00000013797	UB	ENSMGAG00000003995	UB	ENSNMEG00000007475	UB
ENSTGUG00000002760	ENSGALG00000030879	ENSAPLG00000006566	UB	ENSMGAG00000010900	UB	ENSNMEG00000010979	UB
ENSTGUG00000002761	ENSGALG00000011124	ENSAPLG00000006223	UB	ENSMGAG00000007859	UB	ENSNMEG00000016935	UB
ENSTGUG00000002764	ENSGALG00000009566	ENSAPLG00000004136	UB	ENSMGAG00000009158	UB	ENSNMEG00000014759	UB
ENSTGUG00000002766	ENSGALG00000001024	ENSAPLG00000028961	UB	ENSMGAG00000001736	UB	ENSNMEG00000004993	UB
ENSTGUG00000002768	ENSGALG00000008616	ENSAPLG00000015925	UB	ENSMGAG00000002121	UB	ENSNMEG00000001559	UB
ENSTGUG00000002769	ENSGALG00000008285	ENSAPLG00000012076	UB	ENSMGAG00000006208	UB	ENSNMEG00000003812	UB
ENSTGUG00000002770	ENSGALG00000010954	ENSAPLG00000013280	UB	ENSMGAG00000010496	UB	ENSNMEG00000007394	UB
ENSTGUG00000002773	ENSGALG00000010961	ENSAPLG00000013290	UB	ENSMGAG00000010497	UB	ENSNMEG00000007396	UB
ENSTGUG00000002775	ENSGALG00000011130	ENSAPLG00000009737	UB	ENSMGAG00000007890	UB	ENSNMEG00000016941	UB
ENSTGUG00000002778	ENSGALG00000008280	ENSAPLG00000012048	UB	ENSMGAG00000006213	UB	ENSNMEG00000003814	UB
ENSTGUG00000002784	ENSGALG00000002973	ENSAPLG00000004560	UB	ENSMGAG00000004162	UB	ENSNMEG00000007487	UB
ENSTGUG00000002792	ENSGALG00000008249	ENSAPLG00000011979	UB	ENSMGAG00000006256	UB	ENSNMEG00000004189	UB
ENSTGUG00000002793	ENSGALG00000037410	ENSAPLG00000005347	UB	ENSMGAG00000000822	UB	ENSNMEG00000010971	UB
ENSTGUG00000002794	ENSGALG00000011133	ENSAPLG00000009904	UB	ENSMGAG00000007913	UB	ENSNMEG00000016949	UB
ENSTGUG00000002795	ENSGALG00000010973	ENSAPLG00000013689	UB	ENSMGAG00000010514	UB	ENSNMEG00000007410	UB
ENSTGUG00000002796	ENSGALG00000009598	ENSAPLG00000003240	SB	ENSMGAG00000009215	UB	ENSNMEG00000014770	SB
ENSTGUG00000002797	ENSGALG00000002937	ENSAPLG00000030012	UB	ENSMGAG00000004196	UB	ENSNMEG00000007494	UB
ENSTGUG00000002798	ENSGALG00000023909	ENSAPLG00000015291	UB	ENSMGAG00000002217	UB	ENSNMEG00000001601	UB
ENSTGUG00000002801	ENSGALG00000008532	ENSAPLG00000014732	UB	ENSMGAG00000002265	UB	ENSNMEG00000001596	UB
ENSTGUG00000002803	ENSGALG00000010976	ENSAPLG00000013834	UB	ENSMGAG00000010538	UB	ENSNMEG00000007416	UB
ENSTGUG00000002804	ENSGALG00000040484	ENSAPLG00000010192	UB	ENSMGAG00000007943	SB	ENSNMEG00000016950	SB
ENSTGUG00000002805	ENSGALG00000040662	ENSAPLG00000024594	UB	ENSMGAG00000000814	UB	ENSNMEG00000010970	UB
ENSTGUG00000002807	ENSGALG00000036728	ENSAPLG00000005898	UB	ENSMGAG00000001857	UB	ENSNMEG00000005037	SB
ENSTGUG00000002808	ENSGALG00000008222	ENSAPLG00000011708	UB	ENSMGAG00000006370	SB	ENSNMEG00000004402	UB
ENSTGUG00000002811	ENSGALG00000010988	ENSAPLG00000014575	UB	ENSMGAG00000010580	UB	ENSNMEG00000007544	UB
ENSTGUG00000002813	ENSGALG00000008475	ENSAPLG00000014061	UB	ENSMGAG00000002332	UB	ENSNMEG00000001611	UB
ENSTGUG00000002818	ENSGALG00000036566	ENSAPLG00000026082	UB	ENSMGAG00000000806	UB	ENSNMEG00000010967	UB
ENSTGUG00000002819	ENSGALG00000033678	ENSAPLG00000012216	UB	ENSMGAG00000002358	SB	ENSNMEG00000001628	UB
ENSTGUG00000002820	ENSGALG00000026385	ENSAPLG00000019149	UB	ENSMGAG00000009278	UB	ENSNMEG00000014777	UB
ENSTGUG00000002821	ENSGALG00000010997	ENSAPLG00000014944	UB	ENSMGAG00000010596	UB	ENSNMEG00000007546	UB
ENSTGUG00000002826	ENSGALG00000039615	ENSAPLG00000004209	UB	ENSMGAG00000000771	UB	ENSNMEG00000010965	UB
ENSTGUG00000002836	ENSGALG00000008193	ENSAPLG00000011317	UB	ENSMGAG00000006446	UB	ENSNMEG00000005607	UB
ENSTGUG00000002837	ENSGALG00000002880	ENSAPLG00000004132	UB	ENSMGAG00000004245	UB	ENSNMEG00000007498	UB
ENSTGUG00000002838	ENSGALG00000001115	ENSAPLG00000006431	UB	ENSMGAG00000001900	UB	ENSNMEG00000005081	UB
ENSTGUG00000002841	ENSGALG00000009615	ENSAPLG00000005787	UB	ENSMGAG00000009399	UB	ENSNMEG00000014783	UB
ENSTGUG00000002846	ENSGALG00000039391	ENSAPLG00000003874	UB	ENSMGAG00000000759	UB	ENSNMEG00000010962	UB
ENSTGUG00000002848	ENSGALG00000002856	ENSAPLG00000022366	UB	ENSMGAG00000004275	UB	ENSNMEG00000007499	UB
ENSTGUG00000002849	ENSGALG00000002837	ENSAPLG00000004107	UB	ENSMGAG00000004285	UB	ENSNMEG00000007500	UB
ENSTGUG00000002850	ENSGALG00000023199	ENSAPLG00000011774	UB	ENSMGAG00000008033	UB	ENSNMEG00000018563	UB
ENSTGUG00000002852	ENSGALG00000009627	ENSAPLG00000005559	UB	ENSMGAG00000009428	UB	ENSNMEG00000014790	UB
ENSTGUG00000002854	ENSGALG00000002818	ENSAPLG00000004079	UB	ENSMGAG00000004327	UB	ENSNMEG00000007519	UB
ENSTGUG00000002858	ENSGALG00000011184	ENSAPLG00000031205	UB	ENSMGAG00000008051	UB	ENSNMEG00000018564	UB
ENSTGUG00000002861	ENSGALG00000041423	ENSAPLG00000012655	SB	ENSMGAG00000003518	SB	ENSNMEG00000020277	SB
ENSTGUG00000002862	ENSGALG00000009645	ENSAPLG00000005309	UB	ENSMGAG00000009436	UB	ENSNMEG00000014795	UB
ENSTGUG00000002865	ENSGALG00000006180	ENSAPLG00000012890	UB	ENSMGAG00000003437	UB	ENSNMEG00000020261	UB
ENSTGUG00000002866	ENSGALG00000011020	ENSAPLG00000017045	UB	ENSMGAG00000010618	UB	ENSNMEG00000007553	UB
ENSTGUG00000002867	ENSGALG00000002781	ENSAPLG00000003524	UB	ENSMGAG00000004348	UB	ENSNMEG00000007642	SB
ENSTGUG00000002869	ENSGALG00000011036	ENSAPLG00000012019	SB	ENSMGAG00000010635	UB	ENSNMEG00000007626	UB
ENSTGUG00000002873	ENSGALG00000002765	ENSAPLG00000003234	UB	ENSMGAG00000004401	UB	ENSNMEG00000007649	UB
ENSTGUG00000002874	ENSGALG00000003136	ENSAPLG00000001291	UB	ENSMGAG00000003697	SB	ENSNMEG00000018266	UB
ENSTGUG00000002876	ENSGALG00000011038	ENSAPLG00000011969	UB	ENSMGAG00000010662	UB	ENSNMEG00000007630	UB
ENSTGUG00000002880	ENSGALG00000001165	ENSAPLG00000008017	UB	ENSMGAG00000002022	UB	ENSNMEG00000005825	SB
ENSTGUG00000002881	ENSGALG00000032305	ENSAPLG00000002788	UB	ENSMGAG00000002343	UB	ENSNMEG00000005341	UB
ENSTGUG00000002882	ENSGALG00000004386	ENSAPLG00000013168	UB	ENSMGAG00000006638	UB	ENSNMEG00000003287	UB
ENSTGUG00000002884	ENSGALG00000008175	ENSAPLG00000002905	UB	ENSMGAG00000006580	UB	ENSNMEG00000005843	UB
ENSTGUG00000002886	ENSGALG00000011046	ENSAPLG00000011904	UB	ENSMGAG00000010674	UB	ENSNMEG00000007632	UB
ENSTGUG00000002887	ENSGALG00000003148	ENSAPLG00000015934	UB	ENSMGAG00000003687	UB	ENSNMEG00000018265	UB
ENSTGUG00000002888	ENSGALG00000029893	ENSAPLG00000014310	UB	ENSMGAG00000006604	UB	ENSNMEG00000003276	UB
ENSTGUG00000002889	ENSGALG00000030081	ENSAPLG00000020344	UB	ENSMGAG00000010680	UB	ENSNMEG00000007657	UB
ENSTGUG00000002894	ENSGALG00000003484	ENSAPLG00000015564	UB	ENSMGAG00000003641	UB	ENSNMEG00000018261	UB
ENSTGUG00000002895	ENSGALG00000009678	ENSAPLG00000009311	UB	ENSMGAG00000009514	UB	ENSNMEG00000014799	UB
ENSTGUG00000002901	ENSGALG00000006157	ENSAPLG00000013725	SB	ENSMGAG00000003369	SB	ENSNMEG00000020258	UB
ENSTGUG00000002904	ENSGALG00000003553	ENSAPLG00000014859	UB	ENSMGAG00000003510	UB	ENSNMEG00000018258	UB
ENSTGUG00000002911	ENSGALG00000008167	ENSAPLG00000003236	SB	ENSMGAG00000006621	UB	ENSNMEG00000005867	UB
ENSTGUG00000002912	ENSGALG00000009690	ENSAPLG00000009924	SB	ENSMGAG00000009530	UB	ENSNMEG00000014807	UB
ENSTGUG00000002914	ENSGALG00000026401	ENSAPLG00000014303	SB	ENSMGAG00000006594	UB	ENSNMEG00000003272	UB
ENSTGUG00000002915	ENSGALG00000001207	ENSAPLG00000008995	UB	ENSMGAG00000002149	UB	ENSNMEG00000005827	UB
ENSTGUG00000002916	ENSGALG00000009784	ENSAPLG00000010016	UB	ENSMGAG00000009571	UB	ENSNMEG00000014808	UB
ENSTGUG00000002920	ENSGALG00000006132	ENSAPLG00000013746	SB	ENSMGAG00000003340	UB	ENSNMEG00000020257	UB
ENSTGUG00000002923	ENSGALG00000038585	ENSAPLG00000026782	UB	ENSMGAG00000008531	UB	ENSNMEG00000018858	UB
ENSTGUG00000002926	ENSGALG00000006127	ENSAPLG00000029052	UB	ENSMGAG00000003324	UB	ENSNMEG00000020255	UB
ENSTGUG00000002929	ENSGALG00000011387	ENSAPLG00000009560	UB	ENSMGAG00000008481	UB	ENSNMEG00000018857	UB
ENSTGUG00000002930	ENSGALG00000033207	ENSAPLG00000010878	UB	ENSMGAG00000010706	UB	ENSNMEG00000007929	UB
ENSTGUG00000002931	ENSGALG00000000583	ENSAPLG00000016687	UB	ENSMGAG00000016443	UB	ENSNMEG00000009225	UB
ENSTGUG00000002932	ENSGALG00000042822	ENSAPLG00000010659	SB	ENSMGAG00000010713	UB	ENSNMEG00000007931	SB
ENSTGUG00000002933	ENSGALG00000006108	ENSAPLG00000014109	UB	ENSMGAG00000003286	UB	ENSNMEG00000020252	UB
ENSTGUG00000002934	ENSGALG00000001223	ENSAPLG00000009410	SB	ENSMGAG00000002184	UB	ENSNMEG00000006207	UB
ENSTGUG00000002940	ENSGALG00000008154	ENSAPLG00000004027	SB	ENSMGAG00000006658	UB	ENSNMEG00000005993	SB
ENSTGUG00000002941	ENSGALG00000021683	ENSAPLG00000025171	UB	ENSMGAG00000002196	UB	ENSNMEG00000006212	UB
ENSTGUG00000002942	ENSGALG00000003570	ENSAPLG00000014306	UB	ENSMGAG00000003456	UB	ENSNMEG00000018257	SB
ENSTGUG00000002944	ENSGALG00000001229	ENSAPLG00000009794	UB	ENSMGAG00000002204	UB	ENSNMEG00000006218	UB
ENSTGUG00000002948	ENSGALG00000042521	ENSAPLG00000007360	UB	ENSMGAG00000002179	UB	ENSNMEG00000005284	UB
ENSTGUG00000002950	ENSGALG00000004505	ENSAPLG00000030624	UB	ENSMGAG00000006424	UB	ENSNMEG00000003233	UB
ENSTGUG00000002951	ENSGALG00000009788	ENSAPLG00000010622	SB	ENSMGAG00000009603	UB	ENSNMEG00000014809	UB
ENSTGUG00000002952	ENSGALG00000006098	ENSAPLG00000021425	UB	ENSMGAG00000003246	UB	ENSNMEG00000020248	UB
ENSTGUG00000002953	ENSGALG00000030455	ENSAPLG00000014482	UB	ENSMGAG00000010727	UB	ENSNMEG00000007979	UB
ENSTGUG00000002954	ENSGALG00000037332	ENSAPLG00000024839	UB	ENSMGAG00000008468	UB	ENSNMEG00000018856	UB
ENSTGUG00000002957	ENSGALG00000001270	ENSAPLG00000010027	UB	ENSMGAG00000002228	UB	ENSNMEG00000006222	UB
ENSTGUG00000002958	ENSGALG00000004583	ENSAPLG00000030076	UB	ENSMGAG00000006376	UB	ENSNMEG00000003224	UB
ENSTGUG00000002960	ENSGALG00000006880	ENSAPLG00000005199	UB	ENSMGAG00000009583	UB	ENSNMEG00000003198	UB
ENSTGUG00000002961	ENSGALG00000008132	ENSAPLG00000005024	SB	ENSMGAG00000006721	UB	ENSNMEG00000005999	UB
ENSTGUG00000002962	ENSGALG00000006094	ENSAPLG00000014748	UB	ENSMGAG00000003212	UB	ENSNMEG00000020247	UB
ENSTGUG00000002965	ENSGALG00000010363	ENSAPLG00000010277	UB	ENSMGAG00000005208	UB	ENSNMEG00000014415	UB
ENSTGUG00000002969	ENSGALG00000011170	ENSAPLG00000028949	UB	ENSMGAG00000010766	UB	ENSNMEG00000008059	UB
ENSTGUG00000002971	ENSGALG00000027834	ENSAPLG00000006627	UB	ENSMGAG00000001820	UB	ENSNMEG00000014218	UB
ENSTGUG00000002972	ENSGALG00000006895	ENSAPLG00000012961	UB	ENSMGAG00000006319	UB	ENSNMEG00000003194	UB
ENSTGUG00000002973	ENSGALG00000006087	ENSAPLG00000014901	UB	ENSMGAG00000003197	UB	ENSNMEG00000020239	UB
ENSTGUG00000002974	ENSGALG00000009791	ENSAPLG00000028813	UB	ENSMGAG00000009635	UB	ENSNMEG00000014811	UB
ENSTGUG00000002975	ENSGALG00000011176	ENSAPLG00000004515	UB	ENSMGAG00000010774	UB	ENSNMEG00000008069	UB
ENSTGUG00000002977	ENSGALG00000009796	ENSAPLG00000011098	UB	ENSMGAG00000009646	UB	ENSNMEG00000014822	SB
ENSTGUG00000002978	ENSGALG00000003578	ENSAPLG00000012652	SB	ENSMGAG00000003306	UB	ENSNMEG00000018256	SB
ENSTGUG00000002979	ENSGALG00000008123	ENSAPLG00000005381	UB	ENSMGAG00000006741	UB	ENSNMEG00000006002	UB
ENSTGUG00000002981	ENSGALG00000006080	ENSAPLG00000027678	UB	ENSMGAG00000003133	UB	ENSNMEG00000020238	UB
ENSTGUG00000002983	ENSGALG00000011181	ENSAPLG00000004374	UB	ENSMGAG00000010782	UB	ENSNMEG00000008188	UB
ENSTGUG00000002993	ENSGALG00000011185	ENSAPLG00000004301	UB	ENSMGAG00000010790	UB	ENSNMEG00000008189	UB
ENSTGUG00000002995	ENSGALG00000009802	ENSAPLG00000011269	UB	ENSMGAG00000009662	SB	ENSNMEG00000014824	UB
ENSTGUG00000002996	ENSGALG00000008115	ENSAPLG00000005905	UB	ENSMGAG00000006768	UB	ENSNMEG00000006037	UB
ENSTGUG00000002999	ENSGALG00000053597	ENSAPLG00000020011	SB	ENSMGAG00000003064	SB	ENSNMEG00000020235	SB
ENSTGUG00000003005	ENSGALG00000001568	ENSAPLG00000003958	UB	ENSMGAG00000001556	UB	ENSNMEG00000014182	UB
ENSTGUG00000003006	ENSGALG00000020067	ENSAPLG00000011439	UB	ENSMGAG00000009679	UB	ENSNMEG00000014825	UB
ENSTGUG00000003011	ENSGALG00000001624	ENSAPLG00000003710	UB	ENSMGAG00000005158	UB	ENSNMEG00000006405	UB
ENSTGUG00000003013	ENSGALG00000009807	ENSAPLG00000011448	UB	ENSMGAG00000009692	UB	ENSNMEG00000014826	UB
ENSTGUG00000003018	ENSGALG00000001382	ENSAPLG00000011992	UB	ENSMGAG00000002561	UB	ENSNMEG00000006301	UB
ENSTGUG00000003020	ENSGALG00000001610	ENSAPLG00000003913	UB	ENSMGAG00000005125	UB	ENSNMEG00000006404	UB
ENSTGUG00000003025	ENSGALG00000009811	ENSAPLG00000011801	UB	ENSMGAG00000009696	UB	ENSNMEG00000014827	UB
ENSTGUG00000003028	ENSGALG00000034210	ENSAPLG00000011777	UB	ENSMGAG00000006122	UB	ENSNMEG00000003176	UB
ENSTGUG00000003029	ENSGALG00000006049	ENSAPLG00000004174	UB	ENSMGAG00000002987	UB	ENSNMEG00000020232	UB
ENSTGUG00000003039	ENSGALG00000008098	ENSAPLG00000006146	UB	ENSMGAG00000006824	UB	ENSNMEG00000006095	SB
ENSTGUG00000003040	ENSGALG00000011211	ENSAPLG00000003680	UB	ENSMGAG00000010817	UB	ENSNMEG00000008192	UB
ENSTGUG00000003043	ENSGALG00000000461	ENSAPLG00000025694	UB	ENSMGAG00000001316	UB	ENSNMEG00000005076	UB
ENSTGUG00000003044	ENSGALG00000009814	ENSAPLG00000024285	UB	ENSMGAG00000016643	UB	ENSNMEG00000014828	UB
ENSTGUG00000003045	ENSGALG00000001473	ENSAPLG00000010686	UB	ENSMGAG00000002637	UB	ENSNMEG00000007175	UB
ENSTGUG00000003048	ENSGALG00000001550	ENSAPLG00000003477	UB	ENSMGAG00000001509	UB	ENSNMEG00000014177	UB
ENSTGUG00000003051	ENSGALG00000010371	ENSAPLG00000009518	UB	ENSMGAG00000005319	UB	ENSNMEG00000014416	UB
ENSTGUG00000003053	ENSGALG00000008081	ENSAPLG00000006669	UB	ENSMGAG00000013678	UB	ENSNMEG00000006110	UB
ENSTGUG00000003054	ENSGALG00000009821	ENSAPLG00000022272	UB	ENSMGAG00000009712	UB	ENSNMEG00000014832	UB
ENSTGUG00000003056	ENSGALG00000009822	ENSAPLG00000015557	UB	ENSMGAG00000009719	UB	ENSNMEG00000014831	UB
ENSTGUG00000003058	ENSGALG00000036647	ENSAPLG00000006889	UB	ENSMGAG00000001160	UB	ENSNMEG00000012513	UB
ENSTGUG00000003059	ENSGALG00000005930	ENSAPLG00000011074	UB	ENSMGAG00000002595	UB	ENSNMEG00000015605	UB
ENSTGUG00000003060	ENSGALG00000011226	ENSAPLG00000002501	UB	ENSMGAG00000010846	UB	ENSNMEG00000008194	UB
ENSTGUG00000003061	ENSGALG00000031263	ENSAPLG00000007064	UB	ENSMGAG00000001178	UB	ENSNMEG00000012508	UB
ENSTGUG00000003062	ENSGALG00000039269	ENSAPLG00000002904	UB	ENSMGAG00000006182	UB	ENSNMEG00000003164	UB
ENSTGUG00000003063	ENSGALG00000009828	ENSAPLG00000015734	UB	ENSMGAG00000009729	SB	ENSNMEG00000014833	UB
ENSTGUG00000003065	ENSGALG00000010379	ENSAPLG00000009456	UB	ENSMGAG00000005504	UB	ENSNMEG00000014425	UB
ENSTGUG00000003073	ENSGALG00000000410	ENSAPLG00000001568	SB	ENSMGAG00000001264	UB	ENSNMEG00000005068	UB
ENSTGUG00000003074	ENSGALG00000023872	ENSAPLG00000011287	UB	ENSMGAG00000002992	UB	ENSNMEG00000005833	UB
ENSTGUG00000003076	ENSGALG00000001483	ENSAPLG00000008453	UB	ENSMGAG00000002695	UB	ENSNMEG00000007176	UB
ENSTGUG00000003078	ENSGALG00000001536	ENSAPLG00000003465	UB	ENSMGAG00000001486	UB	ENSNMEG00000014176	UB
ENSTGUG00000003082	ENSGALG00000035869	ENSAPLG00000007627	UB	ENSMGAG00000002740	UB	ENSNMEG00000007180	UB
ENSTGUG00000003083	ENSGALG00000001522	ENSAPLG00000003088	SB	ENSMGAG00000001455	UB	ENSNMEG00000014175	SB
ENSTGUG00000003085	ENSGALG00000029408	ENSAPLG00000007529	UB	ENSMGAG00000001728	UB	ENSNMEG00000012523	UB
ENSTGUG00000003092	ENSGALG00000001492	ENSAPLG00000002691	UB	ENSMGAG00000001365	UB	ENSNMEG00000014170	UB
ENSTGUG00000003100	ENSGALG00000008050	ENSAPLG00000007110	UB	ENSMGAG00000006880	UB	ENSNMEG00000006117	UB
ENSTGUG00000003103	ENSGALG00000029211	ENSAPLG00000007824	UB	ENSMGAG00000016672	UB	ENSNMEG00000012526	SB
ENSTGUG00000003108	ENSGALG00000001527	ENSAPLG00000007608	UB	ENSMGAG00000002758	UB	ENSNMEG00000007181	UB
ENSTGUG00000003109	ENSGALG00000009837	ENSAPLG00000016053	UB	ENSMGAG00000009764	UB	ENSNMEG00000014834	UB
ENSTGUG00000003110	ENSGALG00000000891	ENSAPLG00000008049	UB	ENSMGAG00000001654	SB	ENSNMEG00000012528	SB
ENSTGUG00000003112	ENSGALG00000000396	ENSAPLG00000005374	SB	ENSMGAG00000001245	UB	ENSNMEG00000005062	UB
ENSTGUG00000003113	ENSGALG00000001542	ENSAPLG00000022210	UB	ENSMGAG00000002774	UB	ENSNMEG00000007193	UB
ENSTGUG00000003114	ENSGALG00000001551	ENSAPLG00000007159	UB	ENSMGAG00000002784	UB	ENSNMEG00000007196	UB
ENSTGUG00000003115	ENSGALG00000011235	ENSAPLG00000010884	UB	ENSMGAG00000010891	UB	ENSNMEG00000008285	UB
ENSTGUG00000003116	ENSGALG00000042764	ENSAPLG00000007291	UB	ENSMGAG00000006911	UB	ENSNMEG00000006121	UB
ENSTGUG00000003118	ENSGALG00000029674	ENSAPLG00000008056	UB	ENSMGAG00000001664	UB	ENSNMEG00000012529	UB
ENSTGUG00000003119	ENSGALG00000001841	ENSAPLG00000013380	UB	ENSMGAG00000010244	UB	ENSNMEG00000021839	UB
ENSTGUG00000003120	ENSGALG00000009843	ENSAPLG00000016233	UB	ENSMGAG00000009791	UB	ENSNMEG00000014835	UB
ENSTGUG00000003124	ENSGALG00000023661	ENSAPLG00000007641	UB	ENSMGAG00000009714	UB	ENSNMEG00000006124	UB
ENSTGUG00000003125	ENSGALG00000005982	ENSAPLG00000010487	UB	ENSMGAG00000002666	UB	ENSNMEG00000015609	UB
ENSTGUG00000003127	ENSGALG00000037339	ENSAPLG00000004630	UB	ENSMGAG00000005577	UB	ENSNMEG00000014440	UB
ENSTGUG00000003128	ENSGALG00000011237	ENSAPLG00000008234	UB	ENSMGAG00000010906	UB	ENSNMEG00000008291	UB
ENSTGUG00000003129	ENSGALG00000008009	ENSAPLG00000007986	UB	ENSMGAG00000009722	UB	ENSNMEG00000006130	UB
ENSTGUG00000003130	ENSGALG00000040908	ENSAPLG00000008219	UB	ENSMGAG00000001707	UB	ENSNMEG00000012530	UB
ENSTGUG00000003131	ENSGALG00000001555	ENSAPLG00000006914	UB	ENSMGAG00000002827	UB	ENSNMEG00000007218	UB
ENSTGUG00000003132	ENSGALG00000011239	ENSAPLG00000008159	UB	ENSMGAG00000010908	SB	ENSNMEG00000008294	UB
ENSTGUG00000003134	ENSGALG00000038338	ENSAPLG00000013726	UB	ENSMGAG00000010221	UB	ENSNMEG00000021739	SB
ENSTGUG00000003135	ENSGALG00000007042	ENSAPLG00000002081	UB	ENSMGAG00000006047	UB	ENSNMEG00000002635	UB
ENSTGUG00000003136	ENSGALG00000001561	ENSAPLG00000006806	UB	ENSMGAG00000002845	UB	ENSNMEG00000007220	UB
ENSTGUG00000003139	ENSGALG00000011241	ENSAPLG00000007977	UB	ENSMGAG00000010875	UB	ENSNMEG00000008347	UB
ENSTGUG00000003140	ENSGALG00000001600	ENSAPLG00000006207	UB	ENSMGAG00000002918	UB	ENSNMEG00000007224	UB
ENSTGUG00000003141	ENSGALG00000005997	ENSAPLG00000010695	SB	ENSMGAG00000002717	UB	ENSNMEG00000015610	UB
ENSTGUG00000003142	ENSGALG00000009848	ENSAPLG00000010836	UB	ENSMGAG00000009816	UB	ENSNMEG00000014836	UB
ENSTGUG00000003143	ENSGALG00000007054	ENSAPLG00000014159	UB	ENSMGAG00000006027	UB	ENSNMEG00000002626	UB
ENSTGUG00000003145	ENSGALG00000011243	ENSAPLG00000007738	UB	ENSMGAG00000010878	UB	ENSNMEG00000008379	UB
ENSTGUG00000003146	ENSGALG00000009854	ENSAPLG00000010876	UB	ENSMGAG00000009820	UB	ENSNMEG00000014837	UB
ENSTGUG00000003148	ENSGALG00000001792	ENSAPLG00000017503	UB	ENSMGAG00000010241	UB	ENSNMEG00000021734	UB
ENSTGUG00000003150	ENSGALG00000029514	ENSAPLG00000014189	SB	ENSMGAG00000010156	UB	ENSNMEG00000021729	SB
ENSTGUG00000003151	ENSGALG00000001420	ENSAPLG00000002476	UB	ENSMGAG00000001329	UB	ENSNMEG00000014168	UB
ENSTGUG00000003154	ENSGALG00000011248	ENSAPLG00000015653	UB	ENSMGAG00000010925	UB	ENSNMEG00000008382	UB
ENSTGUG00000003159	ENSGALG00000011251	ENSAPLG00000015790	UB	ENSMGAG00000010917	UB	ENSNMEG00000008413	UB
ENSTGUG00000003160	ENSGALG00000003427	ENSAPLG00000003323	UB	ENSMGAG00000004108	UB	ENSNMEG00000012567	UB
ENSTGUG00000003165	ENSGALG00000006017	ENSAPLG00000004495	UB	ENSMGAG00000002797	UB	ENSNMEG00000016070	UB
ENSTGUG00000003167	ENSGALG00000009858	ENSAPLG00000000775	UB	ENSMGAG00000015945	UB	ENSNMEG00000014838	UB
ENSTGUG00000003169	ENSGALG00000009861	ENSAPLG00000020251	UB	ENSMGAG00000009834	UB	ENSNMEG00000014840	UB
ENSTGUG00000003172	ENSGALG00000009864	ENSAPLG00000006555	UB	ENSMGAG00000009836	UB	ENSNMEG00000014842	UB
ENSTGUG00000003174	ENSGALG00000009346	ENSAPLG00000011858	UB	ENSMGAG00000010245	UB	ENSNMEG00000021693	UB
ENSTGUG00000003176	ENSGALG00000009341	ENSAPLG00000011339	UB	ENSMGAG00000010243	UB	ENSNMEG00000021695	SB
ENSTGUG00000003177	ENSGALG00000004236	ENSAPLG00000013889	SB	ENSMGAG00000002236	UB	ENSNMEG00000018213	SB
ENSTGUG00000003179	NA	ENSAPLG00000015592	UB	ENSMGAG00000001121	UB	ENSNMEG00000014166	UB
ENSTGUG00000003186	ENSGALG00000009871	ENSAPLG00000007210	UB	ENSMGAG00000009858	UB	ENSNMEG00000014843	SB
ENSTGUG00000003188	ENSGALG00000004272	ENSAPLG00000013688	UB	ENSMGAG00000002227	UB	ENSNMEG00000018212	UB
ENSTGUG00000003191	ENSGALG00000003381	ENSAPLG00000002872	UB	ENSMGAG00000004006	UB	ENSNMEG00000012437	UB
ENSTGUG00000003192	ENSGALG00000001691	ENSAPLG00000005238	UB	ENSMGAG00000002879	UB	ENSNMEG00000007231	UB
ENSTGUG00000003195	ENSGALG00000009318	ENSAPLG00000011283	UB	ENSMGAG00000010061	UB	ENSNMEG00000021700	UB
ENSTGUG00000003197	ENSGALG00000004288	ENSAPLG00000004358	SB	ENSMGAG00000002138	UB	ENSNMEG00000018208	UB
ENSTGUG00000003198	ENSGALG00000011254	ENSAPLG00000009362	UB	ENSMGAG00000010929	UB	ENSNMEG00000008478	UB
ENSTGUG00000003200	ENSGALG00000039990	ENSAPLG00000014515	UB	ENSMGAG00000003049	UB	ENSNMEG00000005868	UB
ENSTGUG00000003202	ENSGALG00000009877	ENSAPLG00000007453	UB	ENSMGAG00000009866	UB	ENSNMEG00000014904	UB
ENSTGUG00000003206	ENSGALG00000012219	ENSAPLG00000002017	UB	ENSMGAG00000011105	UB	ENSNMEG00000006773	UB
ENSTGUG00000003214	ENSGALG00000001714	ENSAPLG00000004946	UB	ENSMGAG00000003037	UB	ENSNMEG00000008109	UB
ENSTGUG00000003218	ENSGALG00000009881	ENSAPLG00000007807	UB	ENSMGAG00000009902	UB	ENSNMEG00000014905	UB
ENSTGUG00000003222	ENSGALG00000026359	ENSAPLG00000020952	UB	ENSMGAG00000009913	UB	ENSNMEG00000014907	UB
ENSTGUG00000003224	ENSGALG00000009297	ENSAPLG00000006268	UB	ENSMGAG00000010047	UB	ENSNMEG00000021708	UB
ENSTGUG00000003229	ENSGALG00000007931	ENSAPLG00000009964	UB	ENSMGAG00000009904	UB	ENSNMEG00000006412	UB
ENSTGUG00000003231	ENSGALG00000001332	ENSAPLG00000014817	UB	ENSMGAG00000001062	UB	ENSNMEG00000014165	SB
ENSTGUG00000003232	ENSGALG00000009887	ENSAPLG00000007948	UB	ENSMGAG00000013896	UB	ENSNMEG00000014911	UB
ENSTGUG00000003234	ENSGALG00000008990	ENSAPLG00000013841	UB	ENSMGAG00000007952	UB	ENSNMEG00000002305	UB
ENSTGUG00000003235	ENSGALG00000003322	ENSAPLG00000002740	UB	ENSMGAG00000003929	UB	ENSNMEG00000012410	UB
ENSTGUG00000003236	ENSGALG00000011272	ENSAPLG00000020042	UB	ENSMGAG00000010961	UB	ENSNMEG00000008658	UB
ENSTGUG00000003237	ENSGALG00000009288	ENSAPLG00000006231	UB	ENSMGAG00000010042	UB	ENSNMEG00000021710	UB
ENSTGUG00000003238	ENSGALG00000012222	ENSAPLG00000016234	UB	ENSMGAG00000011150	SB	ENSNMEG00000006796	UB
ENSTGUG00000003240	ENSGALG00000008970	ENSAPLG00000013205	UB	ENSMGAG00000007879	UB	ENSNMEG00000002274	UB
ENSTGUG00000003243	ENSGALG00000041181	ENSAPLG00000017564	UB	ENSMGAG00000010019	UB	ENSNMEG00000021713	UB
ENSTGUG00000003244	ENSGALG00000004302	ENSAPLG00000004096	UB	ENSMGAG00000002122	UB	ENSNMEG00000018207	UB
ENSTGUG00000003245	ENSGALG00000009890	ENSAPLG00000015030	UB	ENSMGAG00000013895	UB	ENSNMEG00000014912	UB
ENSTGUG00000003246	ENSGALG00000011278	ENSAPLG00000012109	SB	ENSMGAG00000010946	UB	ENSNMEG00000008661	UB
ENSTGUG00000003247	ENSGALG00000009234	ENSAPLG00000021841	UB	ENSMGAG00000010012	UB	ENSNMEG00000021714	UB
ENSTGUG00000003250	ENSGALG00000009896	ENSAPLG00000014876	UB	ENSMGAG00000013894	UB	ENSNMEG00000014916	UB
ENSTGUG00000003253	ENSGALG00000037401	ENSAPLG00000001906	UB	ENSMGAG00000003861	UB	ENSNMEG00000012407	UB
ENSTGUG00000003255	ENSGALG00000002906	ENSAPLG00000006001	UB	ENSMGAG00000004637	UB	ENSNMEG00000013910	UB
ENSTGUG00000003256	ENSGALG00000009229	ENSAPLG00000023935	UB	ENSMGAG00000010004	UB	ENSNMEG00000021715	UB
ENSTGUG00000003257	ENSGALG00000007905	ENSAPLG00000010460	UB	ENSMGAG00000009954	UB	ENSNMEG00000006420	UB
ENSTGUG00000003258	ENSGALG00000009217	ENSAPLG00000005732	UB	ENSMGAG00000009991	UB	ENSNMEG00000021716	UB
ENSTGUG00000003260	ENSGALG00000007079	ENSAPLG00000014198	UB	ENSMGAG00000003116	UB	ENSNMEG00000005901	UB
ENSTGUG00000003261	ENSGALG00000009906	ENSAPLG00000013268	UB	ENSMGAG00000009946	UB	ENSNMEG00000014918	SB
ENSTGUG00000003269	ENSGALG00000002888	ENSAPLG00000006079	UB	ENSMGAG00000004515	UB	ENSNMEG00000013906	UB
ENSTGUG00000003271	ENSGALG00000030028	ENSAPLG00000030710	UB	ENSMGAG00000002127	UB	ENSNMEG00000016695	UB
ENSTGUG00000003272	ENSGALG00000002836	ENSAPLG00000006216	UB	ENSMGAG00000004500	UB	ENSNMEG00000013879	UB
ENSTGUG00000003273	ENSGALG00000004554	ENSAPLG00000003474	UB	ENSMGAG00000002117	UB	ENSNMEG00000016696	UB
ENSTGUG00000003276	ENSGALG00000012227	ENSAPLG00000016142	UB	ENSMGAG00000011165	UB	ENSNMEG00000006806	UB
ENSTGUG00000003277	ENSGALG00000011281	ENSAPLG00000012083	UB	ENSMGAG00000010990	UB	ENSNMEG00000009451	UB
ENSTGUG00000003280	ENSGALG00000001231	ENSAPLG00000014604	UB	ENSMGAG00000001008	UB	ENSNMEG00000014164	UB
ENSTGUG00000003283	ENSGALG00000042533	ENSAPLG00000011861	SB	ENSMGAG00000001909	UB	ENSNMEG00000012566	UB
ENSTGUG00000003285	ENSGALG00000036850	ENSAPLG00000001467	UB	ENSMGAG00000003789	UB	ENSNMEG00000011929	UB
ENSTGUG00000003286	ENSGALG00000008867	ENSAPLG00000012635	UB	ENSMGAG00000007840	UB	ENSNMEG00000001765	UB
ENSTGUG00000003289	ENSGALG00000002820	ENSAPLG00000006310	UB	ENSMGAG00000004482	UB	ENSNMEG00000013874	UB
ENSTGUG00000003290	ENSGALG00000038502	ENSAPLG00000008947	UB	ENSMGAG00000009945	UB	ENSNMEG00000021727	UB
ENSTGUG00000003292	ENSGALG00000008860	ENSAPLG00000012610	UB	ENSMGAG00000007829	UB	ENSNMEG00000001763	UB
ENSTGUG00000003293	ENSGALG00000004578	ENSAPLG00000005959	SB	ENSMGAG00000002072	UB	ENSNMEG00000016697	UB
ENSTGUG00000003295	NA	ENSAPLG00000019001	UB	ENSMGAG00000001967	UB	ENSNMEG00000018203	UB
ENSTGUG00000003296	ENSGALG00000042112	ENSAPLG00000015915	UB	ENSMGAG00000011171	UB	ENSNMEG00000006836	UB
ENSTGUG00000003302	ENSGALG00000002797	ENSAPLG00000006367	UB	ENSMGAG00000004454	UB	ENSNMEG00000013751	UB
ENSTGUG00000003304	ENSGALG00000002726	ENSAPLG00000006535	UB	ENSMGAG00000004255	UB	ENSNMEG00000013146	UB
ENSTGUG00000003308	ENSGALG00000003221	ENSAPLG00000000756	UB	ENSMGAG00000003766	SB	ENSNMEG00000011928	SB
ENSTGUG00000003310	ENSGALG00000001219	ENSAPLG00000014171	UB	ENSMGAG00000001041	UB	ENSNMEG00000014162	UB
ENSTGUG00000003312	ENSGALG00000045350	ENSAPLG00000012423	UB	ENSMGAG00000007712	UB	ENSNMEG00000001753	UB
ENSTGUG00000003313	ENSGALG00000020260	ENSAPLG00000012420	UB	ENSMGAG00000007828	UB	ENSNMEG00000001751	UB
ENSTGUG00000003314	ENSGALG00000001042	ENSAPLG00000012976	UB	ENSMGAG00000001992	UB	ENSNMEG00000012583	UB
ENSTGUG00000003317	ENSGALG00000012239	ENSAPLG00000015750	UB	ENSMGAG00000011181	UB	ENSNMEG00000006840	UB
ENSTGUG00000003322	ENSGALG00000011289	ENSAPLG00000005623	UB	ENSMGAG00000011005	UB	ENSNMEG00000009636	UB
ENSTGUG00000003325	ENSGALG00000011290	ENSAPLG00000005626	UB	ENSMGAG00000011013	UB	ENSNMEG00000009637	UB
ENSTGUG00000003328	ENSGALG00000035029	ENSAPLG00000008922	UB	ENSMGAG00000010151	SB	ENSNMEG00000021728	SB
ENSTGUG00000003330	ENSGALG00000038109	ENSAPLG00000009686	UB	ENSMGAG00000002696	UB	ENSNMEG00000005707	UB
ENSTGUG00000003331	ENSGALG00000007183	ENSAPLG00000012035	UB	ENSMGAG00000007098	UB	ENSNMEG00000006652	UB
ENSTGUG00000003332	ENSGALG00000035462	ENSAPLG00000016388	UB	ENSMGAG00000003688	UB	ENSNMEG00000011926	UB
ENSTGUG00000003335	ENSGALG00000011291	ENSAPLG00000005753	SB	ENSMGAG00000011018	UB	ENSNMEG00000009638	UB
ENSTGUG00000003336	ENSGALG00000001182	ENSAPLG00000013856	UB	ENSMGAG00000000960	UB	ENSNMEG00000014158	UB
ENSTGUG00000003338	ENSGALG00000008517	ENSAPLG00000009809	SB	ENSMGAG00000007561	UB	ENSNMEG00000000723	UB
ENSTGUG00000003339	ENSGALG00000031332	ENSAPLG00000009750	UB	ENSMGAG00000002714	UB	ENSNMEG00000005703	UB
ENSTGUG00000003340	ENSGALG00000012245	ENSAPLG00000014843	UB	ENSMGAG00000011194	UB	ENSNMEG00000006849	UB
ENSTGUG00000003344	ENSGALG00000008648	ENSAPLG00000024885	UB	ENSMGAG00000017165	UB	ENSNMEG00000001734	UB
ENSTGUG00000003346	ENSGALG00000037837	ENSAPLG00000002878	UB	ENSMGAG00000010098	UB	ENSNMEG00000021688	UB
ENSTGUG00000003352	ENSGALG00000001062	ENSAPLG00000013413	UB	ENSMGAG00000000889	UB	ENSNMEG00000014157	UB
ENSTGUG00000003353	ENSGALG00000007161	ENSAPLG00000012447	UB	ENSMGAG00000007137	UB	ENSNMEG00000006708	UB
ENSTGUG00000003356	ENSGALG00000008645	ENSAPLG00000012272	UB	ENSMGAG00000007788	UB	ENSNMEG00000001732	UB
ENSTGUG00000003361	ENSGALG00000008633	ENSAPLG00000011134	UB	ENSMGAG00000007747	UB	ENSNMEG00000001727	UB
ENSTGUG00000003367	ENSGALG00000009911	ENSAPLG00000013075	UB	ENSMGAG00000010011	UB	ENSNMEG00000014926	UB
ENSTGUG00000003374	ENSGALG00000011298	ENSAPLG00000006432	UB	ENSMGAG00000011041	UB	ENSNMEG00000009820	UB
ENSTGUG00000003376	ENSGALG00000048936	ENSAPLG00000006791	UB	ENSMGAG00000003271	UB	ENSNMEG00000006620	UB
ENSTGUG00000003386	ENSGALG00000039216	ENSAPLG00000001018	UB	ENSMGAG00000001719	UB	ENSNMEG00000018196	UB
ENSTGUG00000003387	ENSGALG00000036962	ENSAPLG00000010177	UB	ENSMGAG00000002770	UB	ENSNMEG00000005531	UB
ENSTGUG00000003388	ENSGALG00000009915	ENSAPLG00000012939	UB	ENSMGAG00000010028	UB	ENSNMEG00000014937	UB
ENSTGUG00000003393	ENSGALG00000053670	ENSAPLG00000031052	UB	ENSMGAG00000003399	UB	ENSNMEG00000006630	UB
ENSTGUG00000003398	ENSGALG00000006958	ENSAPLG00000030664	UB	ENSMGAG00000003420	UB	ENSNMEG00000006651	UB
ENSTGUG00000003399	ENSGALG00000024081	ENSAPLG00000022727	UB	ENSMGAG00000000915	UB	ENSNMEG00000014151	UB
ENSTGUG00000003400	ENSGALG00000005065	ENSAPLG00000013009	UB	ENSMGAG00000001299	UB	ENSNMEG00000017318	UB
ENSTGUG00000003401	ENSGALG00000012264	ENSAPLG00000002768	UB	ENSMGAG00000011214	UB	ENSNMEG00000007213	UB
ENSTGUG00000003402	ENSGALG00000001046	ENSAPLG00000012891	UB	ENSMGAG00000000855	UB	ENSNMEG00000014148	UB
ENSTGUG00000003405	ENSGALG00000011300	ENSAPLG00000006835	UB	ENSMGAG00000011069	UB	ENSNMEG00000009822	SB
ENSTGUG00000003408	ENSGALG00000030481	ENSAPLG00000004049	UB	ENSMGAG00000010093	UB	ENSNMEG00000021687	UB
ENSTGUG00000003411	ENSGALG00000008620	ENSAPLG00000027473	UB	ENSMGAG00000007745	UB	ENSNMEG00000001724	UB
ENSTGUG00000003415	ENSGALG00000035940	ENSAPLG00000030661	UB	ENSMGAG00000007199	UB	ENSNMEG00000006938	UB
ENSTGUG00000003416	ENSGALG00000002845	ENSAPLG00000004871	SB	ENSMGAG00000003748	UB	ENSNMEG00000014993	UB
ENSTGUG00000003419	ENSGALG00000001985	ENSAPLG00000004511	UB	ENSMGAG00000009942	UB	ENSNMEG00000021686	UB
ENSTGUG00000003420	ENSGALG00000003063	ENSAPLG00000016369	UB	ENSMGAG00000003685	UB	ENSNMEG00000011925	UB
ENSTGUG00000003425	ENSGALG00000003046	ENSAPLG00000016347	UB	ENSMGAG00000003682	UB	ENSNMEG00000011924	UB
ENSTGUG00000003427	ENSGALG00000001034	ENSAPLG00000012763	UB	ENSMGAG00000001028	UB	ENSNMEG00000014146	UB
ENSTGUG00000003428	ENSGALG00000001110	ENSAPLG00000015683	UB	ENSMGAG00000002176	SB	ENSNMEG00000012614	UB
ENSTGUG00000003429	ENSGALG00000042554	ENSAPLG00000013822	UB	ENSMGAG00000007227	UB	ENSNMEG00000006954	UB
ENSTGUG00000003431	ENSGALG00000037996	ENSAPLG00000023038	SB	ENSMGAG00000010035	UB	ENSNMEG00000014939	SB
ENSTGUG00000003443	ENSGALG00000002067	ENSAPLG00000004058	UB	ENSMGAG00000009885	UB	ENSNMEG00000021678	UB
ENSTGUG00000003445	ENSGALG00000009925	ENSAPLG00000012098	UB	ENSMGAG00000010044	UB	ENSNMEG00000014941	UB
ENSTGUG00000003450	ENSGALG00000032336	ENSAPLG00000014178	UB	ENSMGAG00000014310	UB	ENSNMEG00000000326	UB
ENSTGUG00000003455	ENSGALG00000000990	ENSAPLG00000014472	UB	ENSMGAG00000000888	UB	ENSNMEG00000014131	UB
ENSTGUG00000003457	ENSGALG00000007098	ENSAPLG00000014318	UB	ENSMGAG00000007272	UB	ENSNMEG00000006986	UB
ENSTGUG00000003462	ENSGALG00000001279	ENSAPLG00000012036	UB	ENSMGAG00000002434	UB	ENSNMEG00000005348	UB
ENSTGUG00000003467	ENSGALG00000043681	ENSAPLG00000003186	UB	ENSMGAG00000011249	UB	ENSNMEG00000007595	UB
ENSTGUG00000003472	ENSGALG00000038290	ENSAPLG00000014245	UB	ENSMGAG00000005412	UB	ENSNMEG00000016372	UB
ENSTGUG00000003474	ENSGALG00000030710	ENSAPLG00000014035	UB	ENSMGAG00000000827	UB	ENSNMEG00000014128	UB
ENSTGUG00000003475	ENSGALG00000001130	ENSAPLG00000004368	UB	ENSMGAG00000002249	UB	ENSNMEG00000012623	UB
ENSTGUG00000003476	NA	ENSAPLG00000004578	UB	ENSMGAG00000009854	UB	ENSNMEG00000021663	UB
ENSTGUG00000003480	ENSGALG00000002761	ENSAPLG00000004304	UB	ENSMGAG00000004017	UB	ENSNMEG00000014998	UB
ENSTGUG00000003481	ENSGALG00000037787	ENSAPLG00000007271	UB	ENSMGAG00000000667	UB	ENSNMEG00000005977	UB
ENSTGUG00000003482	ENSGALG00000000055	ENSAPLG00000024783	SB	ENSMGAG00000011244	UB	ENSNMEG00000007596	UB
ENSTGUG00000003483	ENSGALG00000008572	ENSAPLG00000009185	UB	ENSMGAG00000007621	UB	ENSNMEG00000000766	UB
ENSTGUG00000003485	ENSGALG00000046862	ENSAPLG00000015808	UB	ENSMGAG00000003497	UB	ENSNMEG00000011747	UB
ENSTGUG00000003488	ENSGALG00000014026	ENSAPLG00000003329	UB	ENSMGAG00000011256	UB	ENSNMEG00000007597	UB
ENSTGUG00000003489	ENSGALG00000003861	ENSAPLG00000002766	UB	ENSMGAG00000003907	UB	ENSNMEG00000014999	SB
ENSTGUG00000003491	ENSGALG00000005080	ENSAPLG00000014252	UB	ENSMGAG00000001139	UB	ENSNMEG00000017322	UB
ENSTGUG00000003492	ENSGALG00000001153	ENSAPLG00000004514	SB	ENSMGAG00000002275	UB	ENSNMEG00000012625	UB
ENSTGUG00000003498	ENSGALG00000008443	ENSAPLG00000017298	UB	ENSMGAG00000005399	UB	ENSNMEG00000016371	UB
ENSTGUG00000003502	ENSGALG00000014023	ENSAPLG00000003569	UB	ENSMGAG00000011261	UB	ENSNMEG00000007598	UB
ENSTGUG00000003504	ENSGALG00000005095	ENSAPLG00000002420	UB	ENSMGAG00000003552	UB	ENSNMEG00000006664	UB
ENSTGUG00000003506	ENSGALG00000002201	ENSAPLG00000004977	UB	ENSMGAG00000009827	UB	ENSNMEG00000021674	UB
ENSTGUG00000003508	ENSGALG00000008559	ENSAPLG00000009282	UB	ENSMGAG00000007563	UB	ENSNMEG00000000732	UB
ENSTGUG00000003514	ENSGALG00000039897	ENSAPLG00000028694	UB	ENSMGAG00000003487	UB	ENSNMEG00000011746	SB
ENSTGUG00000003515	ENSGALG00000005105	ENSAPLG00000012730	UB	ENSMGAG00000001013	UB	ENSNMEG00000017323	UB
ENSTGUG00000003516	ENSGALG00000040474	ENSAPLG00000013320	UB	ENSMGAG00000002065	UB	ENSNMEG00000014225	UB
ENSTGUG00000003517	ENSGALG00000009932	ENSAPLG00000010472	UB	ENSMGAG00000010104	UB	ENSNMEG00000015061	UB
ENSTGUG00000003519	ENSGALG00000011304	ENSAPLG00000007816	UB	ENSMGAG00000011100	UB	ENSNMEG00000009823	UB
ENSTGUG00000003526	ENSGALG00000027734	ENSAPLG00000002142	UB	ENSMGAG00000003576	UB	ENSNMEG00000006667	UB
ENSTGUG00000003527	ENSGALG00000039498	ENSAPLG00000003728	UB	ENSMGAG00000011269	UB	ENSNMEG00000007655	UB
ENSTGUG00000003531	ENSGALG00000002945	ENSAPLG00000015663	UB	ENSMGAG00000003454	UB	ENSNMEG00000011744	UB
ENSTGUG00000003533	ENSGALG00000002649	ENSAPLG00000009105	UB	ENSMGAG00000004181	UB	ENSNMEG00000013024	UB
ENSTGUG00000003535	ENSGALG00000005074	ENSAPLG00000001915	UB	ENSMGAG00000003587	UB	ENSNMEG00000006668	UB
ENSTGUG00000003540	ENSGALG00000031416	ENSAPLG00000005248	SB	ENSMGAG00000009814	SB	ENSNMEG00000021673	SB
ENSTGUG00000003541	ENSGALG00000037510	ENSAPLG00000030203	UB	ENSMGAG00000001095	SB	ENSNMEG00000012517	UB
ENSTGUG00000003542	ENSGALG00000011312	ENSAPLG00000008060	UB	ENSMGAG00000011111	UB	ENSNMEG00000009824	UB
ENSTGUG00000003545	ENSGALG00000011405	ENSAPLG00000004253	UB	ENSMGAG00000011120	UB	ENSNMEG00000009921	UB
ENSTGUG00000003548	ENSGALG00000005249	ENSAPLG00000015296	UB	ENSMGAG00000005666	UB	ENSNMEG00000014492	UB
ENSTGUG00000003549	ENSGALG00000002925	ENSAPLG00000015531	UB	ENSMGAG00000003423	UB	ENSNMEG00000011657	UB
ENSTGUG00000003552	ENSGALG00000005066	ENSAPLG00000001324	UB	ENSMGAG00000003615	UB	ENSNMEG00000006672	UB
ENSTGUG00000003555	ENSGALG00000041722	ENSAPLG00000006044	UB	ENSMGAG00000001111	UB	ENSNMEG00000012515	UB
ENSTGUG00000003560	ENSGALG00000025811	ENSAPLG00000012645	UB	ENSMGAG00000011127	UB	ENSNMEG00000009979	UB
ENSTGUG00000003562	ENSGALG00000011428	ENSAPLG00000023912	UB	ENSMGAG00000011128	UB	ENSNMEG00000009980	UB
ENSTGUG00000003563	ENSGALG00000034109	ENSAPLG00000009833	UB	ENSMGAG00000007420	SB	ENSNMEG00000000514	UB
ENSTGUG00000003571	ENSGALG00000002285	ENSAPLG00000005074	UB	ENSMGAG00000009794	UB	ENSNMEG00000021666	UB
ENSTGUG00000003572	ENSGALG00000011439	ENSAPLG00000012270	UB	ENSMGAG00000011129	UB	ENSNMEG00000010063	UB
ENSTGUG00000003573	ENSGALG00000002883	ENSAPLG00000014716	UB	ENSMGAG00000003376	UB	ENSNMEG00000011654	UB
ENSTGUG00000003575	ENSGALG00000005237	ENSAPLG00000015568	UB	ENSMGAG00000005647	UB	ENSNMEG00000014488	UB
ENSTGUG00000003588	ENSGALG00000002900	ENSAPLG00000015427	UB	ENSMGAG00000005309	UB	ENSNMEG00000016361	UB
ENSTGUG00000003595	ENSGALG00000012304	ENSAPLG00000013878	UB	ENSMGAG00000011299	UB	ENSNMEG00000007713	UB
ENSTGUG00000003596	ENSGALG00000007025	ENSAPLG00000015941	UB	ENSMGAG00000007385	UB	ENSNMEG00000007003	UB
ENSTGUG00000003597	ENSGALG00000035576	ENSAPLG00000021148	UB	ENSMGAG00000003747	UB	ENSNMEG00000006696	UB
ENSTGUG00000003599	ENSGALG00000002616	ENSAPLG00000009746	UB	ENSMGAG00000004111	UB	ENSNMEG00000013019	UB
ENSTGUG00000003600	ENSGALG00000005036	ENSAPLG00000007801	UB	ENSMGAG00000003752	UB	ENSNMEG00000006699	UB
ENSTGUG00000003601	ENSGALG00000040254	ENSAPLG00000007532	UB	ENSMGAG00000001931	UB	ENSNMEG00000014221	UB
ENSTGUG00000003603	ENSGALG00000030979	ENSAPLG00000006567	UB	ENSMGAG00000001134	UB	ENSNMEG00000012514	UB
ENSTGUG00000003604	ENSGALG00000021364	ENSAPLG00000020960	UB	ENSMGAG00000009775	UB	ENSNMEG00000021662	UB
ENSTGUG00000003606	ENSGALG00000053363	ENSAPLG00000018129	UB	ENSMGAG00000004178	UB	ENSNMEG00000013016	UB
ENSTGUG00000003607	ENSGALG00000053885	ENSAPLG00000012642	UB	ENSMGAG00000001001	UB	ENSNMEG00000017324	UB
ENSTGUG00000003609	ENSGALG00000003947	ENSAPLG00000001116	UB	ENSMGAG00000003795	UB	ENSNMEG00000015009	UB
ENSTGUG00000003610	ENSGALG00000002606	ENSAPLG00000007340	SB	ENSMGAG00000003902	SB	ENSNMEG00000012670	UB
ENSTGUG00000003614	ENSGALG00000002877	ENSAPLG00000015594	UB	ENSMGAG00000005276	UB	ENSNMEG00000016234	UB
ENSTGUG00000003617	ENSGALG00000031129	ENSAPLG00000011251	SB	ENSMGAG00000001182	UB	ENSNMEG00000017327	UB
ENSTGUG00000003618	ENSGALG00000025886	ENSAPLG00000015452	UB	ENSMGAG00000005639	UB	ENSNMEG00000014484	UB
ENSTGUG00000003624	ENSGALG00000026154	ENSAPLG00000020030	UB	ENSMGAG00000005634	UB	ENSNMEG00000014479	UB
ENSTGUG00000003626	ENSGALG00000033993	ENSAPLG00000025867	UB	ENSMGAG00000001965	UB	ENSNMEG00000014223	UB
ENSTGUG00000003629	ENSGALG00000012308	ENSAPLG00000014676	UB	ENSMGAG00000011325	UB	ENSNMEG00000007812	UB
ENSTGUG00000003632	ENSGALG00000011465	ENSAPLG00000010692	UB	ENSMGAG00000011169	UB	ENSNMEG00000010097	UB
ENSTGUG00000003633	ENSGALG00000026424	ENSAPLG00000021882	UB	ENSMGAG00000003777	UB	ENSNMEG00000006705	UB
ENSTGUG00000003635	ENSGALG00000038850	ENSAPLG00000012731	UB	ENSMGAG00000005548	UB	ENSNMEG00000014467	UB
ENSTGUG00000003638	ENSGALG00000001263	ENSAPLG00000006811	UB	ENSMGAG00000016801	UB	ENSNMEG00000012937	UB
ENSTGUG00000003639	ENSGALG00000039284	ENSAPLG00000014965	UB	ENSMGAG00000003331	UB	ENSNMEG00000011653	UB
ENSTGUG00000003640	ENSGALG00000040606	ENSAPLG00000015982	UB	ENSMGAG00000005256	UB	ENSNMEG00000016233	UB
ENSTGUG00000003642	ENSGALG00000003990	ENSAPLG00000015834	UB	ENSMGAG00000016903	UB	ENSNMEG00000015039	UB
ENSTGUG00000003646	ENSGALG00000041093	ENSAPLG00000007771	UB	ENSMGAG00000001985	UB	ENSNMEG00000014224	UB
ENSTGUG00000003647	ENSGALG00000033385	ENSAPLG00000016947	UB	ENSMGAG00000002861	UB	ENSNMEG00000018236	UB
ENSTGUG00000003649	ENSGALG00000040272	ENSAPLG00000016352	UB	ENSMGAG00000007514	UB	ENSNMEG00000007040	UB
ENSTGUG00000003651	ENSGALG00000028172	ENSAPLG00000002966	UB	ENSMGAG00000009686	UB	ENSNMEG00000021427	UB
ENSTGUG00000003652	ENSGALG00000002583	ENSAPLG00000008183	UB	ENSMGAG00000004015	UB	ENSNMEG00000010897	UB
ENSTGUG00000003654	ENSGALG00000004971	ENSAPLG00000008603	UB	ENSMGAG00000003812	UB	ENSNMEG00000006709	UB
ENSTGUG00000003656	ENSGALG00000050427	ENSAPLG00000022988	UB	ENSMGAG00000011184	UB	ENSNMEG00000010098	UB
ENSTGUG00000003657	ENSGALG00000002849	ENSAPLG00000016029	UB	ENSMGAG00000005237	UB	ENSNMEG00000016232	UB
ENSTGUG00000003658	ENSGALG00000004965	ENSAPLG00000008614	UB	ENSMGAG00000003827	UB	ENSNMEG00000006710	UB
ENSTGUG00000003660	ENSGALG00000004897	ENSAPLG00000016363	UB	ENSMGAG00000007521	SB	ENSNMEG00000007042	SB
ENSTGUG00000003662	ENSGALG00000009954	ENSAPLG00000010005	UB	ENSMGAG00000010161	UB	ENSNMEG00000016063	UB
ENSTGUG00000003663	ENSGALG00000031922	ENSAPLG00000016380	UB	ENSMGAG00000007550	UB	ENSNMEG00000007046	UB
ENSTGUG00000003666	ENSGALG00000033677	ENSAPLG00000007974	UB	ENSMGAG00000002143	UB	ENSNMEG00000014226	UB
ENSTGUG00000003667	ENSGALG00000003923	ENSAPLG00000005511	UB	ENSMGAG00000002889	UB	ENSNMEG00000018238	UB
ENSTGUG00000003668	ENSGALG00000002774	ENSAPLG00000015397	UB	ENSMGAG00000003220	UB	ENSNMEG00000011651	UB
ENSTGUG00000003672	ENSGALG00000039316	ENSAPLG00000012933	SB	ENSMGAG00000005522	UB	ENSNMEG00000014311	UB
ENSTGUG00000003673	ENSGALG00000011481	ENSAPLG00000010158	UB	ENSMGAG00000011192	UB	ENSNMEG00000010099	UB
ENSTGUG00000003677	ENSGALG00000002827	ENSAPLG00000016288	UB	ENSMGAG00000005163	UB	ENSNMEG00000016230	UB
ENSTGUG00000003678	NA	ENSAPLG00000016414	UB	ENSMGAG00000007564	UB	ENSNMEG00000007069	UB
ENSTGUG00000003682	ENSGALG00000008507	ENSAPLG00000010614	UB	ENSMGAG00000007345	UB	ENSNMEG00000000439	UB
ENSTGUG00000003685	ENSGALG00000002759	ENSAPLG00000015599	SB	ENSMGAG00000003213	UB	ENSNMEG00000011650	UB
ENSTGUG00000003687	ENSGALG00000012311	ENSAPLG00000018631	UB	ENSMGAG00000011349	UB	ENSNMEG00000007816	UB
ENSTGUG00000003689	ENSGALG00000033196	ENSAPLG00000013245	UB	ENSMGAG00000002174	UB	ENSNMEG00000014229	UB
ENSTGUG00000003690	ENSGALG00000041641	ENSAPLG00000015603	UB	ENSMGAG00000003179	UB	ENSNMEG00000011649	UB
ENSTGUG00000003697	ENSGALG00000011491	ENSAPLG00000008868	UB	ENSMGAG00000011208	UB	ENSNMEG00000010121	UB
ENSTGUG00000003698	ENSGALG00000045555	ENSAPLG00000008747	UB	ENSMGAG00000000980	UB	ENSNMEG00000017362	UB
ENSTGUG00000003700	ENSGALG00000034115	ENSAPLG00000001965	UB	ENSMGAG00000005146	UB	ENSNMEG00000016229	UB
ENSTGUG00000003702	ENSGALG00000004037	ENSAPLG00000015576	UB	ENSMGAG00000004097	UB	ENSNMEG00000015255	SB
ENSTGUG00000003704	ENSGALG00000004920	ENSAPLG00000009254	UB	ENSMGAG00000003894	UB	ENSNMEG00000006716	UB
ENSTGUG00000003707	ENSGALG00000027860	ENSAPLG00000000597	UB	ENSMGAG00000011361	UB	ENSNMEG00000007822	UB
ENSTGUG00000003709	ENSGALG00000039208	ENSAPLG00000013367	UB	ENSMGAG00000005454	UB	ENSNMEG00000014310	UB
ENSTGUG00000003710	ENSGALG00000012319	ENSAPLG00000000868	UB	ENSMGAG00000011367	UB	ENSNMEG00000007842	UB
ENSTGUG00000003712	ENSGALG00000002527	ENSAPLG00000009474	UB	ENSMGAG00000003989	UB	ENSNMEG00000010820	UB
ENSTGUG00000003713	ENSGALG00000008491	ENSAPLG00000011039	UB	ENSMGAG00000007311	UB	ENSNMEG00000000397	UB
ENSTGUG00000003715	ENSGALG00000033696	ENSAPLG00000012983	UB	ENSMGAG00000002214	UB	ENSNMEG00000014230	UB
ENSTGUG00000003717	ENSGALG00000047230	ENSAPLG00000004039	UB	ENSMGAG00000003900	UB	ENSNMEG00000006717	UB
ENSTGUG00000003718	ENSGALG00000034230	ENSAPLG00000008607	UB	ENSMGAG00000000973	UB	ENSNMEG00000017372	UB
ENSTGUG00000003719	ENSGALG00000040896	ENSAPLG00000002703	UB	ENSMGAG00000005000	UB	ENSNMEG00000016228	UB
ENSTGUG00000003721	ENSGALG00000004881	ENSAPLG00000003401	UB	ENSMGAG00000003909	SB	ENSNMEG00000006722	SB
ENSTGUG00000003722	ENSGALG00000008482	ENSAPLG00000011118	UB	ENSMGAG00000007209	UB	ENSNMEG00000000245	UB
ENSTGUG00000003726	ENSGALG00000002519	ENSAPLG00000009726	UB	ENSMGAG00000003979	UB	ENSNMEG00000010819	UB
ENSTGUG00000003730	ENSGALG00000012338	ENSAPLG00000001905	UB	ENSMGAG00000011376	UB	ENSNMEG00000007858	UB
ENSTGUG00000003733	ENSGALG00000034274	ENSAPLG00000002925	UB	ENSMGAG00000007665	UB	ENSNMEG00000007372	UB
ENSTGUG00000003737	ENSGALG00000033077	ENSAPLG00000008394	UB	ENSMGAG00000000930	UB	ENSNMEG00000017374	UB
ENSTGUG00000003739	ENSGALG00000002095	ENSAPLG00000012481	UB	ENSMGAG00000002444	UB	ENSNMEG00000014237	UB
ENSTGUG00000003741	ENSGALG00000005128	ENSAPLG00000013824	UB	ENSMGAG00000005445	UB	ENSNMEG00000014298	UB
ENSTGUG00000003743	ENSGALG00000002506	ENSAPLG00000004425	UB	ENSMGAG00000003896	UB	ENSNMEG00000010818	UB
ENSTGUG00000003745	ENSGALG00000002968	ENSAPLG00000012237	UB	ENSMGAG00000002423	UB	ENSNMEG00000014238	UB
ENSTGUG00000003746	ENSGALG00000002492	ENSAPLG00000009884	UB	ENSMGAG00000003890	UB	ENSNMEG00000010817	UB
ENSTGUG00000003749	ENSGALG00000011494	ENSAPLG00000008609	UB	ENSMGAG00000011246	UB	ENSNMEG00000010124	UB
ENSTGUG00000003750	ENSGALG00000010639	ENSAPLG00000008892	UB	ENSMGAG00000013011	UB	ENSNMEG00000000617	UB
ENSTGUG00000003751	ENSGALG00000002666	ENSAPLG00000007552	UB	ENSMGAG00000009606	UB	ENSNMEG00000021415	UB
ENSTGUG00000003753	ENSGALG00000001189	ENSAPLG00000005084	UB	ENSMGAG00000002357	UB	ENSNMEG00000012878	UB
ENSTGUG00000003754	ENSGALG00000031604	ENSAPLG00000024977	UB	ENSMGAG00000004157	UB	ENSNMEG00000015274	UB
ENSTGUG00000003758	ENSGALG00000005120	ENSAPLG00000014027	UB	ENSMGAG00000005381	UB	ENSNMEG00000014242	UB
ENSTGUG00000003759	ENSGALG00000009967	ENSAPLG00000008902	UB	ENSMGAG00000010201	UB	ENSNMEG00000016069	UB
ENSTGUG00000003761	ENSGALG00000001644	ENSAPLG00000012706	UB	ENSMGAG00000016399	UB	ENSNMEG00000011639	UB
ENSTGUG00000003764	ENSGALG00000037219	ENSAPLG00000008212	UB	ENSMGAG00000001373	UB	ENSNMEG00000017305	UB
ENSTGUG00000003765	ENSGALG00000004108	ENSAPLG00000013870	UB	ENSMGAG00000004166	SB	ENSNMEG00000015275	UB
ENSTGUG00000003767	ENSGALG00000003065	ENSAPLG00000011538	UB	ENSMGAG00000002364	UB	ENSNMEG00000014241	UB
ENSTGUG00000003768	ENSGALG00000004852	ENSAPLG00000001168	UB	ENSMGAG00000003998	UB	ENSNMEG00000006738	UB
ENSTGUG00000003772	ENSGALG00000002683	ENSAPLG00000007534	UB	ENSMGAG00000009601	UB	ENSNMEG00000021404	UB
ENSTGUG00000003773	ENSGALG00000019397	ENSAPLG00000003665	SB	ENSMGAG00000007700	UB	ENSNMEG00000007409	SB
ENSTGUG00000003774	ENSGALG00000004812	ENSAPLG00000007350	UB	ENSMGAG00000001392	UB	ENSNMEG00000017303	UB
ENSTGUG00000003776	ENSGALG00000003096	ENSAPLG00000011108	UB	ENSMGAG00000002276	UB	ENSNMEG00000014243	UB
ENSTGUG00000003777	ENSGALG00000002466	ENSAPLG00000010001	UB	ENSMGAG00000003751	UB	ENSNMEG00000010807	UB
ENSTGUG00000003778	ENSGALG00000001615	ENSAPLG00000012217	SB	ENSMGAG00000003093	UB	ENSNMEG00000011638	SB
ENSTGUG00000003781	ENSGALG00000035360	ENSAPLG00000007480	UB	ENSMGAG00000009566	UB	ENSNMEG00000021396	UB
ENSTGUG00000003782	ENSGALG00000010592	ENSAPLG00000008329	UB	ENSMGAG00000006097	UB	ENSNMEG00000014475	UB
ENSTGUG00000003784	ENSGALG00000019622	ENSAPLG00000008589	UB	ENSMGAG00000011254	UB	ENSNMEG00000010133	UB
ENSTGUG00000003785	ENSGALG00000013537	ENSAPLG00000015228	UB	ENSMGAG00000013097	SB	ENSNMEG00000006223	SB
ENSTGUG00000003787	ENSGALG00000001174	ENSAPLG00000004807	UB	ENSMGAG00000002321	UB	ENSNMEG00000012814	UB
ENSTGUG00000003788	ENSGALG00000011498	ENSAPLG00000008202	UB	ENSMGAG00000011260	UB	ENSNMEG00000010188	UB
ENSTGUG00000003790	ENSGALG00000043058	ENSAPLG00000004220	UB	ENSMGAG00000007731	UB	ENSNMEG00000007414	UB
ENSTGUG00000003793	ENSGALG00000030691	ENSAPLG00000008838	SB	ENSMGAG00000010220	UB	ENSNMEG00000016376	UB
ENSTGUG00000003795	ENSGALG00000010582	ENSAPLG00000010174	UB	ENSMGAG00000006061	UB	ENSNMEG00000014474	UB
ENSTGUG00000003798	ENSGALG00000004806	ENSAPLG00000007706	UB	ENSMGAG00000001411	UB	ENSNMEG00000017302	UB
ENSTGUG00000003800	ENSGALG00000008442	ENSAPLG00000012443	UB	ENSMGAG00000007089	UB	ENSNMEG00000021030	UB
ENSTGUG00000003801	ENSGALG00000000643	ENSAPLG00000007413	UB	ENSMGAG00000009529	UB	ENSNMEG00000021383	UB
ENSTGUG00000003803	ENSGALG00000005092	ENSAPLG00000012032	UB	ENSMGAG00000005351	UB	ENSNMEG00000014235	UB
ENSTGUG00000003808	ENSGALG00000036742	ENSAPLG00000004635	UB	ENSMGAG00000002311	UB	ENSNMEG00000012810	UB
ENSTGUG00000003809	ENSGALG00000054787	ENSAPLG00000026179	UB	ENSMGAG00000011231	UB	ENSNMEG00000010190	UB
ENSTGUG00000003810	ENSGALG00000004144	ENSAPLG00000013022	UB	ENSMGAG00000004298	UB	ENSNMEG00000015429	UB
ENSTGUG00000003811	ENSGALG00000003106	ENSAPLG00000009436	UB	ENSMGAG00000002485	UB	ENSNMEG00000014246	UB
ENSTGUG00000003813	ENSGALG00000003128	ENSAPLG00000009712	UB	ENSMGAG00000002533	UB	ENSNMEG00000014248	UB
ENSTGUG00000003814	ENSGALG00000040363	ENSAPLG00000007890	UB	ENSMGAG00000011239	UB	ENSNMEG00000010205	UB
ENSTGUG00000003815	ENSGALG00000020922	ENSAPLG00000008136	UB	ENSMGAG00000001446	UB	ENSNMEG00000017301	UB
ENSTGUG00000003817	ENSGALG00000010575	ENSAPLG00000010592	UB	ENSMGAG00000006026	UB	ENSNMEG00000014472	UB
ENSTGUG00000003819	ENSGALG00000034258	ENSAPLG00000015388	UB	ENSMGAG00000013095	UB	ENSNMEG00000006231	UB
ENSTGUG00000003820	ENSGALG00000003147	ENSAPLG00000009980	UB	ENSMGAG00000002490	UB	ENSNMEG00000014249	UB
ENSTGUG00000003821	ENSGALG00000004782	ENSAPLG00000008137	UB	ENSMGAG00000001460	UB	ENSNMEG00000017298	UB
ENSTGUG00000003823	ENSGALG00000005078	ENSAPLG00000012355	UB	ENSMGAG00000005324	UB	ENSNMEG00000014010	UB
ENSTGUG00000003825	ENSGALG00000030450	ENSAPLG00000010136	UB	ENSMGAG00000002462	UB	ENSNMEG00000012951	UB
ENSTGUG00000003826	ENSGALG00000038320	ENSAPLG00000001376	UB	ENSMGAG00000001464	UB	ENSNMEG00000017297	UB
ENSTGUG00000003828	ENSGALG00000042325	ENSAPLG00000000626	UB	ENSMGAG00000004067	UB	ENSNMEG00000006749	SB
ENSTGUG00000003830	ENSGALG00000042371	ENSAPLG00000007607	UB	ENSMGAG00000011267	UB	ENSNMEG00000010206	UB
ENSTGUG00000003831	ENSGALG00000041911	ENSAPLG00000002094	UB	ENSMGAG00000000645	UB	ENSNMEG00000018102	UB
ENSTGUG00000003832	ENSGALG00000009981	ENSAPLG00000008267	UB	ENSMGAG00000010239	UB	ENSNMEG00000016379	UB
ENSTGUG00000003833	ENSGALG00000001586	ENSAPLG00000021670	UB	ENSMGAG00000003076	UB	ENSNMEG00000011637	UB
ENSTGUG00000003834	ENSGALG00000024094	ENSAPLG00000015544	UB	ENSMGAG00000013090	UB	ENSNMEG00000006233	UB
ENSTGUG00000003835	ENSGALG00000029379	ENSAPLG00000015650	UB	ENSMGAG00000007779	UB	ENSNMEG00000007625	UB
ENSTGUG00000003840	ENSGALG00000001572	ENSAPLG00000012146	UB	ENSMGAG00000003039	SB	ENSNMEG00000011636	UB
ENSTGUG00000003841	ENSGALG00000030877	ENSAPLG00000007325	UB	ENSMGAG00000009479	SB	ENSNMEG00000021381	SB
ENSTGUG00000003842	ENSGALG00000043555	ENSAPLG00000004656	UB	ENSMGAG00000005988	UB	ENSNMEG00000014470	UB
ENSTGUG00000003843	ENSGALG00000035800	ENSAPLG00000008229	UB	ENSMGAG00000010260	UB	ENSNMEG00000016381	UB
ENSTGUG00000003845	ENSGALG00000004728	ENSAPLG00000015888	UB	ENSMGAG00000001516	UB	ENSNMEG00000017296	UB
ENSTGUG00000003848	ENSGALG00000039920	ENSAPLG00000012638	UB	ENSMGAG00000011278	UB	ENSNMEG00000010210	UB
ENSTGUG00000003851	ENSGALG00000033760	ENSAPLG00000028885	UB	ENSMGAG00000004087	UB	ENSNMEG00000006774	UB
ENSTGUG00000003855	ENSGALG00000001711	ENSAPLG00000015222	UB	ENSMGAG00000002242	UB	ENSNMEG00000011587	UB
ENSTGUG00000003860	ENSGALG00000030200	ENSAPLG00000001741	UB	ENSMGAG00000000649	UB	ENSNMEG00000018104	UB
ENSTGUG00000003861	NA	ENSAPLG00000012593	UB	ENSMGAG00000003269	UB	ENSNMEG00000018252	UB
ENSTGUG00000003862	ENSGALG00000008539	ENSAPLG00000015810	UB	ENSMGAG00000007824	UB	ENSNMEG00000007628	UB
ENSTGUG00000003863	ENSGALG00000004767	ENSAPLG00000016367	UB	ENSMGAG00000004272	UB	ENSNMEG00000006811	SB
ENSTGUG00000003868	ENSGALG00000004156	ENSAPLG00000012980	UB	ENSMGAG00000004457	UB	ENSNMEG00000015459	UB
ENSTGUG00000003871	ENSGALG00000043379	ENSAPLG00000003884	UB	ENSMGAG00000011288	UB	ENSNMEG00000010237	UB
ENSTGUG00000003874	ENSGALG00000008551	ENSAPLG00000015891	UB	ENSMGAG00000007817	UB	ENSNMEG00000007629	UB
ENSTGUG00000003875	ENSGALG00000029449	ENSAPLG00000009389	UB	ENSMGAG00000002487	UB	ENSNMEG00000012945	UB
ENSTGUG00000003876	ENSGALG00000005042	ENSAPLG00000013323	SB	ENSMGAG00000005294	SB	ENSNMEG00000014008	UB
ENSTGUG00000003878	ENSGALG00000009990	ENSAPLG00000006313	UB	ENSMGAG00000010273	UB	ENSNMEG00000016397	UB
ENSTGUG00000003879	ENSGALG00000012075	ENSAPLG00000031101	UB	ENSMGAG00000012255	UB	ENSNMEG00000023158	UB
ENSTGUG00000003881	ENSGALG00000010564	ENSAPLG00000005181	UB	ENSMGAG00000005932	SB	ENSNMEG00000014468	UB
ENSTGUG00000003883	ENSGALG00000030985	ENSAPLG00000011220	UB	ENSMGAG00000002621	UB	ENSNMEG00000014254	UB
ENSTGUG00000003886	ENSGALG00000004174	ENSAPLG00000012577	UB	ENSMGAG00000004241	UB	ENSNMEG00000015461	UB
ENSTGUG00000003888	ENSGALG00000020927	ENSAPLG00000018503	UB	ENSMGAG00000001510	UB	ENSNMEG00000017292	UB
ENSTGUG00000003890	ENSGALG00000029820	ENSAPLG00000014420	UB	ENSMGAG00000009444	UB	ENSNMEG00000021379	UB
ENSTGUG00000003894	ENSGALG00000036391	ENSAPLG00000000806	UB	ENSMGAG00000000650	UB	ENSNMEG00000018105	UB
ENSTGUG00000003896	ENSGALG00000007821	ENSAPLG00000014210	UB	ENSMGAG00000009420	UB	ENSNMEG00000021375	UB
ENSTGUG00000003897	ENSGALG00000023576	ENSAPLG00000016454	UB	ENSMGAG00000007839	UB	ENSNMEG00000007714	UB
ENSTGUG00000003899	ENSGALG00000008431	ENSAPLG00000013149	UB	ENSMGAG00000007042	UB	ENSNMEG00000020932	UB
ENSTGUG00000003901	ENSGALG00000001313	ENSAPLG00000009166	UB	ENSMGAG00000002508	SB	ENSNMEG00000012955	UB
ENSTGUG00000003904	ENSGALG00000002719	ENSAPLG00000004969	UB	ENSMGAG00000005530	UB	ENSNMEG00000016226	SB
ENSTGUG00000003907	ENSGALG00000004197	ENSAPLG00000012258	UB	ENSMGAG00000004251	UB	ENSNMEG00000015463	UB
ENSTGUG00000003908	ENSGALG00000010000	ENSAPLG00000006475	UB	ENSMGAG00000010280	UB	ENSNMEG00000016399	UB
ENSTGUG00000003909	ENSGALG00000005034	ENSAPLG00000013493	UB	ENSMGAG00000005216	UB	ENSNMEG00000013452	UB
ENSTGUG00000003910	ENSGALG00000004738	ENSAPLG00000016355	UB	ENSMGAG00000004391	UB	ENSNMEG00000006830	UB
ENSTGUG00000003915	ENSGALG00000010553	ENSAPLG00000006022	UB	ENSMGAG00000005919	UB	ENSNMEG00000014465	UB
ENSTGUG00000003917	ENSGALG00000030552	ENSAPLG00000003472	UB	ENSMGAG00000011309	UB	ENSNMEG00000010240	UB
ENSTGUG00000003920	ENSGALG00000045511	ENSAPLG00000010291	UB	ENSMGAG00000012263	UB	ENSNMEG00000023159	UB
ENSTGUG00000003923	ENSGALG00000001363	ENSAPLG00000008534	UB	ENSMGAG00000002552	UB	ENSNMEG00000012956	UB
ENSTGUG00000003924	ENSGALG00000002232	ENSAPLG00000009581	SB	ENSMGAG00000003590	UB	ENSNMEG00000009946	UB
ENSTGUG00000003926	ENSGALG00000036807	ENSAPLG00000003385	UB	ENSMGAG00000011313	UB	ENSNMEG00000010241	UB
ENSTGUG00000003928	ENSGALG00000004667	ENSAPLG00000015811	SB	ENSMGAG00000001561	UB	ENSNMEG00000017289	SB
ENSTGUG00000003929	ENSGALG00000030603	ENSAPLG00000016232	UB	ENSMGAG00000000654	UB	ENSNMEG00000018106	UB
ENSTGUG00000003933	ENSGALG00000010005	ENSAPLG00000007160	UB	ENSMGAG00000010293	UB	ENSNMEG00000016400	UB
ENSTGUG00000003934	ENSGALG00000028041	ENSAPLG00000006144	UB	ENSMGAG00000005911	UB	ENSNMEG00000014459	UB
ENSTGUG00000003935	ENSGALG00000012067	ENSAPLG00000009923	UB	ENSMGAG00000012242	UB	ENSNMEG00000023154	UB
ENSTGUG00000003937	ENSGALG00000004719	ENSAPLG00000014718	UB	ENSMGAG00000004093	SB	ENSNMEG00000006905	SB
ENSTGUG00000003940	ENSGALG00000027823	ENSAPLG00000023899	UB	ENSMGAG00000009411	UB	ENSNMEG00000021370	UB
ENSTGUG00000003942	ENSGALG00000010542	ENSAPLG00000006191	UB	ENSMGAG00000005884	UB	ENSNMEG00000014458	UB
ENSTGUG00000003944	ENSGALG00000033379	ENSAPLG00000030137	UB	ENSMGAG00000011321	UB	ENSNMEG00000010272	UB
ENSTGUG00000003945	ENSGALG00000004222	ENSAPLG00000009913	UB	ENSMGAG00000004281	UB	ENSNMEG00000015791	UB
ENSTGUG00000003947	ENSGALG00000033664	ENSAPLG00000002129	SB	ENSMGAG00000007902	UB	ENSNMEG00000007917	UB
ENSTGUG00000003948	ENSGALG00000012061	ENSAPLG00000009748	UB	ENSMGAG00000012231	UB	ENSNMEG00000023149	UB
ENSTGUG00000003950	ENSGALG00000008408	ENSAPLG00000013810	UB	ENSMGAG00000007000	UB	ENSNMEG00000020925	UB
ENSTGUG00000003952	ENSGALG00000034453	ENSAPLG00000009193	UB	ENSMGAG00000003555	UB	ENSNMEG00000009944	UB
ENSTGUG00000003954	ENSGALG00000040665	ENSAPLG00000003082	UB	ENSMGAG00000011326	UB	ENSNMEG00000010273	UB
ENSTGUG00000003956	ENSGALG00000007779	ENSAPLG00000015325	UB	ENSMGAG00000009286	UB	ENSNMEG00000021368	SB
ENSTGUG00000003958	ENSGALG00000002222	ENSAPLG00000008755	UB	ENSMGAG00000003512	UB	ENSNMEG00000009942	UB
ENSTGUG00000003959	ENSGALG00000012059	ENSAPLG00000009471	UB	ENSMGAG00000012186	UB	ENSNMEG00000023146	UB
ENSTGUG00000003964	ENSGALG00000039337	ENSAPLG00000002814	UB	ENSMGAG00000011336	UB	ENSNMEG00000010274	UB
ENSTGUG00000003967	ENSGALG00000010535	ENSAPLG00000007057	UB	ENSMGAG00000005865	UB	ENSNMEG00000014457	UB
ENSTGUG00000003971	ENSGALG00000007762	ENSAPLG00000015596	SB	ENSMGAG00000009287	SB	ENSNMEG00000021366	SB
ENSTGUG00000003974	ENSGALG00000001441	ENSAPLG00000023425	UB	ENSMGAG00000002721	UB	ENSNMEG00000012959	UB
ENSTGUG00000003976	ENSGALG00000038467	ENSAPLG00000003085	UB	ENSMGAG00000008004	UB	ENSNMEG00000008007	UB
ENSTGUG00000003979	ENSGALG00000020057	ENSAPLG00000007535	UB	ENSMGAG00000010347	UB	ENSNMEG00000016402	UB
ENSTGUG00000003980	ENSGALG00000005021	ENSAPLG00000026304	UB	ENSMGAG00000005141	UB	ENSNMEG00000013447	UB
ENSTGUG00000003983	ENSGALG00000027908	ENSAPLG00000007095	UB	ENSMGAG00000005823	UB	ENSNMEG00000014456	UB
ENSTGUG00000003986	ENSGALG00000001467	ENSAPLG00000007717	UB	ENSMGAG00000002751	UB	ENSNMEG00000012960	UB
ENSTGUG00000003989	ENSGALG00000010014	ENSAPLG00000029053	UB	ENSMGAG00000010355	UB	ENSNMEG00000016403	UB
ENSTGUG00000003991	ENSGALG00000002199	ENSAPLG00000008387	UB	ENSMGAG00000003477	UB	ENSNMEG00000009940	UB
ENSTGUG00000003993	ENSGALG00000032156	ENSAPLG00000003180	UB	ENSMGAG00000008013	UB	ENSNMEG00000008009	UB
ENSTGUG00000003997	ENSGALG00000042816	ENSAPLG00000011682	UB	ENSMGAG00000008584	UB	ENSNMEG00000014652	UB
ENSTGUG00000004000	ENSGALG00000012052	ENSAPLG00000009074	UB	ENSMGAG00000012168	UB	ENSNMEG00000023144	UB
ENSTGUG00000004001	ENSGALG00000005001	ENSAPLG00000014227	UB	ENSMGAG00000005152	UB	ENSNMEG00000013445	UB
ENSTGUG00000004003	ENSGALG00000041251	ENSAPLG00000003588	UB	ENSMGAG00000008036	UB	ENSNMEG00000008274	UB
ENSTGUG00000004004	ENSGALG00000016124	ENSAPLG00000007402	UB	ENSMGAG00000005795	UB	ENSNMEG00000014455	UB
ENSTGUG00000004006	ENSGALG00000004998	ENSAPLG00000014376	UB	ENSMGAG00000005082	UB	ENSNMEG00000013444	UB
ENSTGUG00000004007	ENSGALG00000040181	ENSAPLG00000008957	UB	ENSMGAG00000002617	UB	ENSNMEG00000011610	UB
ENSTGUG00000004008	ENSGALG00000030406	ENSAPLG00000016097	SB	ENSMGAG00000000669	UB	ENSNMEG00000018112	UB
ENSTGUG00000004010	ENSGALG00000012049	ENSAPLG00000008859	UB	ENSMGAG00000012153	SB	ENSNMEG00000023143	UB
ENSTGUG00000004011	ENSGALG00000008389	ENSAPLG00000014527	UB	ENSMGAG00000006902	UB	ENSNMEG00000020923	UB
ENSTGUG00000004014	ENSGALG00000001376	ENSAPLG00000024634	UB	ENSMGAG00000002805	UB	ENSNMEG00000011622	UB
ENSTGUG00000004015	ENSGALG00000009331	ENSAPLG00000012603	UB	ENSMGAG00000008318	SB	ENSNMEG00000014651	UB
ENSTGUG00000004017	ENSGALG00000004991	ENSAPLG00000014833	UB	ENSMGAG00000005057	UB	ENSNMEG00000013443	SB
ENSTGUG00000004018	ENSGALG00000001479	ENSAPLG00000007714	UB	ENSMGAG00000002800	UB	ENSNMEG00000012980	UB
ENSTGUG00000004023	ENSGALG00000001546	ENSAPLG00000006501	UB	ENSMGAG00000002812	UB	ENSNMEG00000012983	UB
ENSTGUG00000004024	ENSGALG00000009330	ENSAPLG00000012629	UB	ENSMGAG00000008298	UB	ENSNMEG00000014650	UB
ENSTGUG00000004025	ENSGALG00000012045	ENSAPLG00000008520	UB	ENSMGAG00000012137	UB	ENSNMEG00000023142	UB
ENSTGUG00000004027	ENSGALG00000040917	ENSAPLG00000010416	UB	ENSMGAG00000011392	UB	ENSNMEG00000010349	UB
ENSTGUG00000004032	ENSGALG00000008326	ENSAPLG00000014564	UB	ENSMGAG00000006877	UB	ENSNMEG00000020921	UB
ENSTGUG00000004033	ENSGALG00000009322	ENSAPLG00000012723	UB	ENSMGAG00000008258	UB	ENSNMEG00000014649	UB
ENSTGUG00000004034	ENSGALG00000001394	ENSAPLG00000009465	UB	ENSMGAG00000002826	UB	ENSNMEG00000011624	UB
ENSTGUG00000004036	ENSGALG00000029292	ENSAPLG00000022945	UB	ENSMGAG00000000684	UB	ENSNMEG00000018113	UB
ENSTGUG00000004037	ENSGALG00000039951	ENSAPLG00000016060	UB	ENSMGAG00000009239	UB	ENSNMEG00000021143	UB
ENSTGUG00000004041	ENSGALG00000004702	ENSAPLG00000014296	UB	ENSMGAG00000004399	UB	ENSNMEG00000006915	UB
ENSTGUG00000004042	ENSGALG00000001564	ENSAPLG00000004337	SB	ENSMGAG00000002854	UB	ENSNMEG00000013054	UB
ENSTGUG00000004044	ENSGALG00000004981	ENSAPLG00000014992	UB	ENSMGAG00000005015	UB	ENSNMEG00000013441	UB
ENSTGUG00000004045	ENSGALG00000001412	ENSAPLG00000011197	UB	ENSMGAG00000002642	UB	ENSNMEG00000011625	UB
ENSTGUG00000004046	ENSGALG00000019384	ENSAPLG00000004157	UB	ENSMGAG00000008074	UB	ENSNMEG00000008502	UB
ENSTGUG00000004050	ENSGALG00000027363	ENSAPLG00000002131	UB	ENSMGAG00000003296	UB	ENSNMEG00000009909	UB
ENSTGUG00000004053	ENSGALG00000030269	ENSAPLG00000012950	UB	ENSMGAG00000008252	UB	ENSNMEG00000014648	UB
ENSTGUG00000004059	ENSGALG00000043081	ENSAPLG00000013139	UB	ENSMGAG00000008239	UB	ENSNMEG00000014647	UB
ENSTGUG00000004062	ENSGALG00000029766	ENSAPLG00000007419	UB	ENSMGAG00000012123	UB	ENSNMEG00000023139	UB
ENSTGUG00000004063	ENSGALG00000004701	ENSAPLG00000013781	UB	ENSMGAG00000004425	UB	ENSNMEG00000006919	UB
ENSTGUG00000004064	ENSGALG00000001872	ENSAPLG00000002823	UB	ENSMGAG00000003216	UB	ENSNMEG00000009903	UB
ENSTGUG00000004069	ENSGALG00000004974	ENSAPLG00000009031	UB	ENSMGAG00000004981	UB	ENSNMEG00000013440	UB
ENSTGUG00000004071	ENSGALG00000036876	ENSAPLG00000016058	UB	ENSMGAG00000000693	UB	ENSNMEG00000018114	UB
ENSTGUG00000004075	ENSGALG00000008287	ENSAPLG00000014713	UB	ENSMGAG00000006855	UB	ENSNMEG00000020918	UB
ENSTGUG00000004078	ENSGALG00000040023	ENSAPLG00000004462	UB	ENSMGAG00000008092	UB	ENSNMEG00000008568	UB
ENSTGUG00000004079	ENSGALG00000004689	ENSAPLG00000013093	UB	ENSMGAG00000004448	UB	ENSNMEG00000006926	UB
ENSTGUG00000004081	ENSGALG00000034340	ENSAPLG00000010766	UB	ENSMGAG00000011400	UB	ENSNMEG00000010352	UB
ENSTGUG00000004082	ENSGALG00000000195	ENSAPLG00000015862	UB	ENSMGAG00000000698	UB	ENSNMEG00000018115	UB
ENSTGUG00000004083	ENSGALG00000009305	ENSAPLG00000013563	UB	ENSMGAG00000008149	UB	ENSNMEG00000014643	UB
ENSTGUG00000004086	ENSGALG00000001848	ENSAPLG00000003153	UB	ENSMGAG00000003175	UB	ENSNMEG00000009900	UB
ENSTGUG00000004087	ENSGALG00000004237	ENSAPLG00000008613	UB	ENSMGAG00000006957	UB	ENSNMEG00000003397	UB
ENSTGUG00000004090	ENSGALG00000004587	ENSAPLG00000005341	UB	ENSMGAG00000002033	UB	ENSNMEG00000017107	UB
ENSTGUG00000004094	ENSGALG00000001741	ENSAPLG00000015581	UB	ENSMGAG00000002083	UB	ENSNMEG00000011510	UB
ENSTGUG00000004095	ENSGALG00000035482	ENSAPLG00000009250	SB	ENSMGAG00000005671	UB	ENSNMEG00000014448	SB
ENSTGUG00000004096	ENSGALG00000005744	ENSAPLG00000026906	UB	ENSMGAG00000007482	UB	ENSNMEG00000000338	UB
ENSTGUG00000004097	ENSGALG00000009303	ENSAPLG00000014191	SB	ENSMGAG00000008071	SB	ENSNMEG00000014553	SB
ENSTGUG00000004098	ENSGALG00000031841	ENSAPLG00000029433	UB	ENSMGAG00000009212	UB	ENSNMEG00000021141	UB
ENSTGUG00000004103	ENSGALG00000004794	ENSAPLG00000011576	UB	ENSMGAG00000005204	UB	ENSNMEG00000015800	UB
ENSTGUG00000004104	NA	ENSAPLG00000011270	UB	ENSMGAG00000002045	UB	ENSNMEG00000011508	UB
ENSTGUG00000004106	ENSGALG00000007638	ENSAPLG00000002475	UB	ENSMGAG00000009203	UB	ENSNMEG00000021139	UB
ENSTGUG00000004107	ENSGALG00000030432	ENSAPLG00000015822	UB	ENSMGAG00000000713	UB	ENSNMEG00000018116	UB
ENSTGUG00000004108	ENSGALG00000002524	ENSAPLG00000002704	UB	ENSMGAG00000005403	UB	ENSNMEG00000020561	UB
ENSTGUG00000004109	ENSGALG00000005749	ENSAPLG00000010205	UB	ENSMGAG00000007456	UB	ENSNMEG00000000211	UB
ENSTGUG00000004110	ENSGALG00000004215	ENSAPLG00000009001	UB	ENSMGAG00000007005	UB	ENSNMEG00000003398	UB
ENSTGUG00000004112	ENSGALG00000036502	ENSAPLG00000029972	UB	ENSMGAG00000009193	UB	ENSNMEG00000021138	UB
ENSTGUG00000004115	ENSGALG00000039861	ENSAPLG00000004968	UB	ENSMGAG00000016484	UB	ENSNMEG00000008809	UB
ENSTGUG00000004116	ENSGALG00000004777	ENSAPLG00000029564	UB	ENSMGAG00000004636	SB	ENSNMEG00000015874	UB
ENSTGUG00000004119	ENSGALG00000011770	ENSAPLG00000007365	UB	ENSMGAG00000012119	UB	ENSNMEG00000023138	UB
ENSTGUG00000004121	ENSGALG00000004940	ENSAPLG00000009828	SB	ENSMGAG00000004937	UB	ENSNMEG00000013434	UB
ENSTGUG00000004123	ENSGALG00000026009	ENSAPLG00000015368	UB	ENSMGAG00000008061	UB	ENSNMEG00000014552	UB
ENSTGUG00000004126	ENSGALG00000002504	ENSAPLG00000003121	UB	ENSMGAG00000005429	UB	ENSNMEG00000020560	UB
ENSTGUG00000004132	ENSGALG00000001774	ENSAPLG00000015725	UB	ENSMGAG00000001915	UB	ENSNMEG00000009386	UB
ENSTGUG00000004133	ENSGALG00000009291	ENSAPLG00000015369	UB	ENSMGAG00000008044	UB	ENSNMEG00000014551	UB
ENSTGUG00000004134	ENSGALG00000012196	ENSAPLG00000010215	UB	ENSMGAG00000011080	SB	ENSNMEG00000006640	UB
ENSTGUG00000004135	ENSGALG00000024056	ENSAPLG00000019849	UB	ENSMGAG00000004651	UB	ENSNMEG00000015875	UB
ENSTGUG00000004136	ENSGALG00000004937	ENSAPLG00000010053	UB	ENSMGAG00000004921	UB	ENSNMEG00000013433	UB
ENSTGUG00000004137	ENSGALG00000004162	ENSAPLG00000009413	UB	ENSMGAG00000007059	UB	ENSNMEG00000003401	UB
ENSTGUG00000004140	ENSGALG00000004769	ENSAPLG00000028226	UB	ENSMGAG00000004666	UB	ENSNMEG00000015880	UB
ENSTGUG00000004145	ENSGALG00000004932	ENSAPLG00000010216	UB	ENSMGAG00000004873	UB	ENSNMEG00000013432	UB
ENSTGUG00000004146	ENSGALG00000050757	ENSAPLG00000012997	UB	ENSMGAG00000004548	UB	ENSNMEG00000007026	UB
ENSTGUG00000004148	ENSGALG00000012186	ENSAPLG00000010415	UB	ENSMGAG00000011070	UB	ENSNMEG00000006638	UB
ENSTGUG00000004153	ENSGALG00000004659	ENSAPLG00000012789	UB	ENSMGAG00000004629	UB	ENSNMEG00000007027	UB
ENSTGUG00000004154	ENSGALG00000033322	ENSAPLG00000011022	UB	ENSMGAG00000007290	UB	ENSNMEG00000018806	UB
ENSTGUG00000004155	ENSGALG00000009275	ENSAPLG00000012312	UB	ENSMGAG00000007986	UB	ENSNMEG00000014255	UB
ENSTGUG00000004156	ENSGALG00000029610	ENSAPLG00000011394	UB	ENSMGAG00000007086	UB	ENSNMEG00000003405	UB
ENSTGUG00000004159	ENSGALG00000002469	ENSAPLG00000003506	UB	ENSMGAG00000005449	UB	ENSNMEG00000020557	UB
ENSTGUG00000004161	ENSGALG00000042322	ENSAPLG00000008720	UB	ENSMGAG00000009159	UB	ENSNMEG00000021131	UB
ENSTGUG00000004168	ENSGALG00000000227	ENSAPLG00000007595	UB	ENSMGAG00000000749	UB	ENSNMEG00000018120	UB
ENSTGUG00000004169	ENSGALG00000042522	ENSAPLG00000011224	UB	ENSMGAG00000007256	UB	ENSNMEG00000018799	UB
ENSTGUG00000004170	ENSGALG00000034380	ENSAPLG00000008674	UB	ENSMGAG00000009153	UB	ENSNMEG00000021130	UB
ENSTGUG00000004175	ENSGALG00000011744	ENSAPLG00000006373	UB	ENSMGAG00000012096	SB	ENSNMEG00000023136	UB
ENSTGUG00000004176	ENSGALG00000004645	ENSAPLG00000004702	UB	ENSMGAG00000004524	SB	ENSNMEG00000007524	SB
ENSTGUG00000004179	ENSGALG00000001788	ENSAPLG00000015943	UB	ENSMGAG00000001897	UB	ENSNMEG00000009374	UB
ENSTGUG00000004185	ENSGALG00000020164	ENSAPLG00000010926	UB	ENSMGAG00000011058	UB	ENSNMEG00000006633	UB
ENSTGUG00000004186	ENSGALG00000041680	ENSAPLG00000010501	UB	ENSMGAG00000005469	UB	ENSNMEG00000020230	UB
ENSTGUG00000004192	ENSGALG00000032143	ENSAPLG00000011940	UB	ENSMGAG00000007172	UB	ENSNMEG00000018790	UB
ENSTGUG00000004194	ENSGALG00000033997	ENSAPLG00000014433	UB	ENSMGAG00000008232	UB	ENSNMEG00000009044	UB
ENSTGUG00000004195	ENSGALG00000001798	ENSAPLG00000015992	UB	ENSMGAG00000001876	UB	ENSNMEG00000009373	UB
ENSTGUG00000004197	ENSGALG00000026221	ENSAPLG00000004952	UB	ENSMGAG00000004558	UB	ENSNMEG00000007672	UB
ENSTGUG00000004201	ENSGALG00000004622	ENSAPLG00000005094	UB	ENSMGAG00000004568	UB	ENSNMEG00000007673	UB
ENSTGUG00000004202	ENSGALG00000039200	ENSAPLG00000011112	UB	ENSMGAG00000007179	UB	ENSNMEG00000003409	UB
ENSTGUG00000004204	ENSGALG00000040873	ENSAPLG00000011128	UB	ENSMGAG00000011444	UB	ENSNMEG00000010358	UB
ENSTGUG00000004209	ENSGALG00000001901	ENSAPLG00000016156	UB	ENSMGAG00000001832	UB	ENSNMEG00000009372	UB
ENSTGUG00000004211	ENSGALG00000030826	ENSAPLG00000007385	UB	ENSMGAG00000008986	UB	ENSNMEG00000021116	UB
ENSTGUG00000004214	ENSGALG00000009246	ENSAPLG00000013267	UB	ENSMGAG00000007919	UB	ENSNMEG00000014251	UB
ENSTGUG00000004216	ENSGALG00000034989	ENSAPLG00000010644	UB	ENSMGAG00000007230	SB	ENSNMEG00000003422	UB
ENSTGUG00000004217	ENSGALG00000005674	ENSAPLG00000012121	UB	ENSMGAG00000007125	UB	ENSNMEG00000018788	UB
ENSTGUG00000004218	ENSGALG00000008740	ENSAPLG00000016011	UB	ENSMGAG00000008259	UB	ENSNMEG00000009150	UB
ENSTGUG00000004220	ENSGALG00000000764	ENSAPLG00000012456	UB	ENSMGAG00000000928	UB	ENSNMEG00000007132	UB
ENSTGUG00000004223	ENSGALG00000043405	ENSAPLG00000008709	UB	ENSMGAG00000000766	UB	ENSNMEG00000018121	UB
ENSTGUG00000004224	ENSGALG00000002431	ENSAPLG00000019231	UB	ENSMGAG00000005537	UB	ENSNMEG00000020229	UB
ENSTGUG00000004225	ENSGALG00000004879	ENSAPLG00000006803	UB	ENSMGAG00000004717	UB	ENSNMEG00000013428	UB
ENSTGUG00000004226	ENSGALG00000052647	ENSAPLG00000015593	UB	ENSMGAG00000003125	UB	ENSNMEG00000014578	UB
ENSTGUG00000004227	ENSGALG00000044814	ENSAPLG00000006264	UB	ENSMGAG00000012109	UB	ENSNMEG00000023134	UB
ENSTGUG00000004228	ENSGALG00000043828	ENSAPLG00000016289	UB	ENSMGAG00000016448	UB	ENSNMEG00000009371	UB
ENSTGUG00000004230	ENSGALG00000009233	ENSAPLG00000013627	UB	ENSMGAG00000007858	UB	ENSNMEG00000014195	UB
ENSTGUG00000004233	ENSGALG00000004573	ENSAPLG00000005396	UB	ENSMGAG00000004668	UB	ENSNMEG00000007685	UB
ENSTGUG00000004235	ENSGALG00000000235	ENSAPLG00000008811	UB	ENSMGAG00000000768	UB	ENSNMEG00000018122	UB
ENSTGUG00000004238	ENSGALG00000011708	ENSAPLG00000005685	UB	ENSMGAG00000012084	UB	ENSNMEG00000023133	UB
ENSTGUG00000004240	ENSGALG00000054319	ENSAPLG00000012370	UB	ENSMGAG00000011022	UB	ENSNMEG00000005996	UB
ENSTGUG00000004249	ENSGALG00000032398	ENSAPLG00000007025	UB	ENSMGAG00000005648	UB	ENSNMEG00000020207	UB
ENSTGUG00000004250	ENSGALG00000005651	ENSAPLG00000012341	UB	ENSMGAG00000007117	UB	ENSNMEG00000018786	UB
ENSTGUG00000004252	ENSGALG00000003281	ENSAPLG00000015589	UB	ENSMGAG00000002583	UB	ENSNMEG00000015809	UB
ENSTGUG00000004254	ENSGALG00000037983	ENSAPLG00000007050	UB	ENSMGAG00000008960	UB	ENSNMEG00000021109	UB
ENSTGUG00000004255	ENSGALG00000031527	ENSAPLG00000015872	UB	ENSMGAG00000010101	UB	ENSNMEG00000009177	UB
ENSTGUG00000004257	ENSGALG00000025950	ENSAPLG00000009329	UB	ENSMGAG00000007318	UB	ENSNMEG00000003429	UB
ENSTGUG00000004258	ENSGALG00000043394	ENSAPLG00000005569	UB	ENSMGAG00000004695	UB	ENSNMEG00000007694	UB
ENSTGUG00000004260	ENSGALG00000009228	ENSAPLG00000014039	UB	ENSMGAG00000007760	UB	ENSNMEG00000013208	UB
ENSTGUG00000004261	ENSGALG00000017644	ENSAPLG00000016644	UB	ENSMGAG00000007104	UB	ENSNMEG00000018784	UB
ENSTGUG00000004264	ENSGALG00000033137	ENSAPLG00000012412	UB	ENSMGAG00000007100	UB	ENSNMEG00000018782	UB
ENSTGUG00000004266	ENSGALG00000032280	ENSAPLG00000015794	UB	ENSMGAG00000003183	UB	ENSNMEG00000014587	UB
ENSTGUG00000004267	ENSGALG00000000242	ENSAPLG00000009260	UB	ENSMGAG00000000791	UB	ENSNMEG00000018123	UB
ENSTGUG00000004271	ENSGALG00000031303	ENSAPLG00000006890	UB	ENSMGAG00000008900	UB	ENSNMEG00000021107	UB
ENSTGUG00000004272	ENSGALG00000003362	ENSAPLG00000015932	UB	ENSMGAG00000000789	UB	ENSNMEG00000015811	SB
ENSTGUG00000004276	ENSGALG00000008797	ENSAPLG00000015306	UB	ENSMGAG00000008344	UB	ENSNMEG00000009235	UB
ENSTGUG00000004281	ENSGALG00000011704	ENSAPLG00000016518	UB	ENSMGAG00000012075	UB	ENSNMEG00000023132	UB
ENSTGUG00000004282	ENSGALG00000002305	ENSAPLG00000007731	UB	ENSMGAG00000005700	UB	ENSNMEG00000020206	UB
ENSTGUG00000004286	ENSGALG00000008092	ENSAPLG00000023390	UB	ENSMGAG00000006597	UB	ENSNMEG00000020910	UB
ENSTGUG00000004289	ENSGALG00000038336	ENSAPLG00000013621	UB	ENSMGAG00000004538	UB	ENSNMEG00000012406	UB
ENSTGUG00000004291	ENSGALG00000008088	ENSAPLG00000012394	UB	ENSMGAG00000006550	UB	ENSNMEG00000020862	UB
ENSTGUG00000004296	ENSGALG00000030908	ENSAPLG00000006083	UB	ENSMGAG00000004661	UB	ENSNMEG00000013427	SB
ENSTGUG00000004303	ENSGALG00000001981	ENSAPLG00000016442	UB	ENSMGAG00000001695	UB	ENSNMEG00000009367	UB
ENSTGUG00000004306	ENSGALG00000001737	ENSAPLG00000016012	UB	ENSMGAG00000003011	UB	ENSNMEG00000014644	UB
ENSTGUG00000004310	ENSGALG00000003409	ENSAPLG00000023177	UB	ENSMGAG00000000775	UB	ENSNMEG00000015812	UB
ENSTGUG00000004311	ENSGALG00000029508	ENSAPLG00000000735	UB	ENSMGAG00000004534	UB	ENSNMEG00000012405	UB
ENSTGUG00000004316	ENSGALG00000039541	ENSAPLG00000006680	UB	ENSMGAG00000004815	UB	ENSNMEG00000007695	UB
ENSTGUG00000004317	ENSGALG00000026210	ENSAPLG00000013912	UB	ENSMGAG00000004530	UB	ENSNMEG00000012404	UB
ENSTGUG00000004318	ENSGALG00000009068	ENSAPLG00000014056	UB	ENSMGAG00000005985	UB	ENSNMEG00000004546	UB
ENSTGUG00000004319	ENSGALG00000010136	ENSAPLG00000014020	UB	ENSMGAG00000004505	SB	ENSNMEG00000012403	UB
ENSTGUG00000004323	ENSGALG00000002246	ENSAPLG00000007867	UB	ENSMGAG00000005749	UB	ENSNMEG00000020204	UB
ENSTGUG00000004332	ENSGALG00000009073	ENSAPLG00000014082	SB	ENSMGAG00000005950	UB	ENSNMEG00000004539	UB
ENSTGUG00000004333	ENSGALG00000004553	ENSAPLG00000003637	UB	ENSMGAG00000005166	UB	ENSNMEG00000017073	UB
ENSTGUG00000004335	ENSGALG00000010130	ENSAPLG00000014036	UB	ENSMGAG00000004442	UB	ENSNMEG00000012058	UB
ENSTGUG00000004336	ENSGALG00000011697	ENSAPLG00000005344	UB	ENSMGAG00000012045	UB	ENSNMEG00000023126	UB
ENSTGUG00000004338	ENSGALG00000029402	ENSAPLG00000006260	UB	ENSMGAG00000008924	UB	ENSNMEG00000021092	UB
ENSTGUG00000004339	ENSGALG00000032342	ENSAPLG00000006834	UB	ENSMGAG00000004844	UB	ENSNMEG00000007718	UB
ENSTGUG00000004340	ENSGALG00000008836	ENSAPLG00000014367	UB	ENSMGAG00000008443	UB	ENSNMEG00000009251	UB
ENSTGUG00000004341	ENSGALG00000037889	ENSAPLG00000002683	UB	ENSMGAG00000002759	UB	ENSNMEG00000015858	UB
ENSTGUG00000004344	ENSGALG00000011689	ENSAPLG00000005015	UB	ENSMGAG00000012032	UB	ENSNMEG00000023090	UB
ENSTGUG00000004345	ENSGALG00000009082	ENSAPLG00000014501	UB	ENSMGAG00000005931	UB	ENSNMEG00000004535	UB
ENSTGUG00000004348	ENSGALG00000000275	ENSAPLG00000009567	UB	ENSMGAG00000000831	UB	ENSNMEG00000018128	UB
ENSTGUG00000004351	ENSGALG00000007473	ENSAPLG00000006257	UB	ENSMGAG00000008848	UB	ENSNMEG00000021088	UB
ENSTGUG00000004352	ENSGALG00000005494	ENSAPLG00000021334	UB	ENSMGAG00000006996	UB	ENSNMEG00000018769	UB
ENSTGUG00000004353	ENSGALG00000021653	ENSAPLG00000020497	UB	ENSMGAG00000003281	UB	ENSNMEG00000014955	UB
ENSTGUG00000004354	ENSGALG00000008076	ENSAPLG00000012154	UB	ENSMGAG00000006530	UB	ENSNMEG00000020861	UB
ENSTGUG00000004355	ENSGALG00000026188	ENSAPLG00000006045	UB	ENSMGAG00000008833	UB	ENSNMEG00000021087	UB
ENSTGUG00000004357	ENSGALG00000005483	ENSAPLG00000002525	UB	ENSMGAG00000006976	UB	ENSNMEG00000018766	UB
ENSTGUG00000004360	ENSGALG00000008074	ENSAPLG00000011562	UB	ENSMGAG00000006524	UB	ENSNMEG00000020849	UB
ENSTGUG00000004362	ENSGALG00000037443	ENSAPLG00000007161	UB	ENSMGAG00000004898	UB	ENSNMEG00000007731	UB
ENSTGUG00000004364	ENSGALG00000004325	ENSAPLG00000009284	SB	ENSMGAG00000005554	SB	ENSNMEG00000017105	UB
ENSTGUG00000004365	ENSGALG00000009158	ENSAPLG00000012422	UB	ENSMGAG00000005891	UB	ENSNMEG00000004521	UB
ENSTGUG00000004366	ENSGALG00000011686	ENSAPLG00000004815	UB	ENSMGAG00000012023	UB	ENSNMEG00000023087	UB
ENSTGUG00000004369	ENSGALG00000000311	ENSAPLG00000010000	UB	ENSMGAG00000000866	UB	ENSNMEG00000018205	UB
ENSTGUG00000004370	ENSGALG00000008072	ENSAPLG00000011574	UB	ENSMGAG00000006501	UB	ENSNMEG00000020848	UB
ENSTGUG00000004372	ENSGALG00000043234	ENSAPLG00000016406	UB	ENSMGAG00000008823	UB	ENSNMEG00000021085	UB
ENSTGUG00000004374	ENSGALG00000002216	ENSAPLG00000022812	UB	ENSMGAG00000005825	UB	ENSNMEG00000020201	SB
ENSTGUG00000004376	ENSGALG00000001992	ENSAPLG00000001115	SB	ENSMGAG00000001626	SB	ENSNMEG00000009364	UB
ENSTGUG00000004378	ENSGALG00000031983	ENSAPLG00000018311	UB	ENSMGAG00000006959	UB	ENSNMEG00000018763	UB
ENSTGUG00000004380	ENSGALG00000023120	ENSAPLG00000026321	UB	ENSMGAG00000010508	UB	ENSNMEG00000019068	UB
ENSTGUG00000004384	ENSGALG00000008058	ENSAPLG00000010969	UB	ENSMGAG00000006412	UB	ENSNMEG00000020847	UB
ENSTGUG00000004386	ENSGALG00000021636	ENSAPLG00000002588	UB	ENSMGAG00000003398	UB	ENSNMEG00000015065	UB
ENSTGUG00000004391	ENSGALG00000032632	ENSAPLG00000004155	UB	ENSMGAG00000012014	UB	ENSNMEG00000023086	UB
ENSTGUG00000004393	ENSGALG00000036965	ENSAPLG00000007782	UB	ENSMGAG00000004950	UB	ENSNMEG00000007735	UB
ENSTGUG00000004398	ENSGALG00000035949	ENSAPLG00000004264	UB	ENSMGAG00000011498	UB	ENSNMEG00000010465	UB
ENSTGUG00000004400	ENSGALG00000005456	ENSAPLG00000001581	UB	ENSMGAG00000006936	UB	ENSNMEG00000018756	UB
ENSTGUG00000004401	ENSGALG00000027152	ENSAPLG00000007762	UB	ENSMGAG00000007422	UB	ENSNMEG00000003440	UB
ENSTGUG00000004402	ENSGALG00000007456	ENSAPLG00000005274	UB	ENSMGAG00000008762	UB	ENSNMEG00000021081	UB
ENSTGUG00000004405	ENSGALG00000033507	ENSAPLG00000010652	UB	ENSMGAG00000006882	UB	ENSNMEG00000018755	UB
ENSTGUG00000004406	ENSGALG00000011677	ENSAPLG00000003995	UB	ENSMGAG00000012011	SB	ENSNMEG00000023085	UB
ENSTGUG00000004410	ENSGALG00000004813	ENSAPLG00000005750	UB	ENSMGAG00000004555	UB	ENSNMEG00000013425	SB
ENSTGUG00000004411	ENSGALG00000011657	ENSAPLG00000003048	UB	ENSMGAG00000011973	UB	ENSNMEG00000023082	UB
ENSTGUG00000004412	ENSGALG00000004378	ENSAPLG00000029087	UB	ENSMGAG00000005026	UB	ENSNMEG00000007795	UB
ENSTGUG00000004416	ENSGALG00000002000	ENSAPLG00000002217	UB	ENSMGAG00000001611	UB	ENSNMEG00000009362	UB
ENSTGUG00000004420	ENSGALG00000011655	ENSAPLG00000002873	UB	ENSMGAG00000011968	UB	ENSNMEG00000023081	UB
ENSTGUG00000004423	ENSGALG00000028691	ENSAPLG00000005267	UB	ENSMGAG00000008758	UB	ENSNMEG00000021080	UB
ENSTGUG00000004424	ENSGALG00000033618	ENSAPLG00000002464	UB	ENSMGAG00000001473	UB	ENSNMEG00000009348	UB
ENSTGUG00000004426	ENSGALG00000003503	ENSAPLG00000005213	UB	ENSMGAG00000002972	UB	ENSNMEG00000015872	UB
ENSTGUG00000004428	ENSGALG00000004355	ENSAPLG00000009087	UB	ENSMGAG00000005532	UB	ENSNMEG00000017095	UB
ENSTGUG00000004429	ENSGALG00000007434	ENSAPLG00000004575	UB	ENSMGAG00000008719	UB	ENSNMEG00000021079	UB
ENSTGUG00000004430	ENSGALG00000017611	ENSAPLG00000008022	UB	ENSMGAG00000004980	UB	ENSNMEG00000007793	UB
ENSTGUG00000004432	ENSGALG00000032382	ENSAPLG00000004094	UB	ENSMGAG00000011511	UB	ENSNMEG00000010467	UB
ENSTGUG00000004436	ENSGALG00000004372	ENSAPLG00000008509	SB	ENSMGAG00000005487	UB	ENSNMEG00000017094	SB
ENSTGUG00000004442	ENSGALG00000002175	ENSAPLG00000009855	UB	ENSMGAG00000005928	UB	ENSNMEG00000020190	UB
ENSTGUG00000004443	ENSGALG00000046708	ENSAPLG00000008242	UB	ENSMGAG00000005050	UB	ENSNMEG00000007801	UB
ENSTGUG00000004445	ENSGALG00000011652	ENSAPLG00000030910	UB	ENSMGAG00000011956	UB	ENSNMEG00000023080	UB
ENSTGUG00000004446	ENSGALG00000041977	ENSAPLG00000014254	SB	ENSMGAG00000007980	UB	ENSNMEG00000002319	UB
ENSTGUG00000004449	ENSGALG00000026225	ENSAPLG00000007388	UB	ENSMGAG00000007462	UB	ENSNMEG00000004002	UB
ENSTGUG00000004451	ENSGALG00000004180	ENSAPLG00000018970	UB	ENSMGAG00000005072	UB	ENSNMEG00000007805	UB
ENSTGUG00000004452	ENSGALG00000035906	ENSAPLG00000009921	SB	ENSMGAG00000010391	SB	ENSNMEG00000019057	SB
ENSTGUG00000004454	ENSGALG00000003523	ENSAPLG00000005680	UB	ENSMGAG00000003017	SB	ENSNMEG00000015873	SB
ENSTGUG00000004455	ENSGALG00000001833	ENSAPLG00000026029	UB	ENSMGAG00000003473	UB	ENSNMEG00000015067	UB
ENSTGUG00000004456	ENSGALG00000002164	ENSAPLG00000012921	UB	ENSMGAG00000005954	UB	ENSNMEG00000020186	SB
ENSTGUG00000004458	ENSGALG00000003777	ENSAPLG00000008616	SB	ENSMGAG00000002092	UB	ENSNMEG00000008511	UB
ENSTGUG00000004461	ENSGALG00000011650	ENSAPLG00000024403	UB	ENSMGAG00000011953	UB	ENSNMEG00000023079	UB
ENSTGUG00000004464	ENSGALG00000000314	ENSAPLG00000028546	UB	ENSMGAG00000001031	UB	ENSNMEG00000019511	UB
ENSTGUG00000004465	ENSGALG00000009063	ENSAPLG00000014933	UB	ENSMGAG00000008030	UB	ENSNMEG00000002333	UB
ENSTGUG00000004467	ENSGALG00000001837	ENSAPLG00000003488	UB	ENSMGAG00000003480	UB	ENSNMEG00000015068	UB
ENSTGUG00000004469	ENSGALG00000011645	ENSAPLG00000002082	SB	ENSMGAG00000011917	SB	ENSNMEG00000022986	SB
ENSTGUG00000004472	ENSGALG00000038494	ENSAPLG00000010524	UB	ENSMGAG00000006844	UB	ENSNMEG00000018754	UB
ENSTGUG00000004476	ENSGALG00000002145	ENSAPLG00000013256	UB	ENSMGAG00000005980	UB	ENSNMEG00000020135	UB
ENSTGUG00000004477	ENSGALG00000001844	ENSAPLG00000003499	UB	ENSMGAG00000003488	UB	ENSNMEG00000015069	UB
ENSTGUG00000004484	ENSGALG00000001852	ENSAPLG00000003533	UB	ENSMGAG00000003500	UB	ENSNMEG00000015070	UB
ENSTGUG00000004486	ENSGALG00000004152	ENSAPLG00000008571	UB	ENSMGAG00000005128	UB	ENSNMEG00000007809	UB
ENSTGUG00000004491	ENSGALG00000003650	ENSAPLG00000006588	UB	ENSMGAG00000007511	UB	ENSNMEG00000004119	UB
ENSTGUG00000004495	ENSGALG00000013437	ENSAPLG00000010354	UB	ENSMGAG00000006826	UB	ENSNMEG00000018753	UB
ENSTGUG00000004496	ENSGALG00000008953	ENSAPLG00000015230	UB	ENSMGAG00000008535	SB	ENSNMEG00000009468	UB
ENSTGUG00000004499	ENSGALG00000002129	ENSAPLG00000013416	UB	ENSMGAG00000006050	UB	ENSNMEG00000020134	UB
ENSTGUG00000004500	ENSGALG00000009040	ENSAPLG00000014354	UB	ENSMGAG00000007992	UB	ENSNMEG00000002324	UB
ENSTGUG00000004501	ENSGALG00000030808	ENSAPLG00000003744	UB	ENSMGAG00000003534	UB	ENSNMEG00000015071	UB
ENSTGUG00000004502	ENSGALG00000034461	ENSAPLG00000010008	UB	ENSMGAG00000011549	UB	ENSNMEG00000010476	UB
ENSTGUG00000004503	ENSGALG00000041104	ENSAPLG00000008760	UB	ENSMGAG00000005153	UB	ENSNMEG00000007815	UB
ENSTGUG00000004504	ENSGALG00000007387	ENSAPLG00000003641	UB	ENSMGAG00000008640	UB	ENSNMEG00000021078	UB
ENSTGUG00000004506	ENSGALG00000011762	ENSAPLG00000009066	UB	ENSMGAG00000010345	UB	ENSNMEG00000019052	UB
ENSTGUG00000004508	ENSGALG00000002106	ENSAPLG00000013572	UB	ENSMGAG00000006070	UB	ENSNMEG00000020133	UB
ENSTGUG00000004512	ENSGALG00000038222	ENSAPLG00000005839	SB	ENSMGAG00000007560	SB	ENSNMEG00000004155	SB
ENSTGUG00000004517	ENSGALG00000035202	ENSAPLG00000003156	UB	ENSMGAG00000017162	UB	ENSNMEG00000009341	SB
ENSTGUG00000004521	ENSGALG00000002090	ENSAPLG00000013579	UB	ENSMGAG00000006084	UB	ENSNMEG00000020132	UB
ENSTGUG00000004528	ENSGALG00000040028	ENSAPLG00000001019	UB	ENSMGAG00000011775	UB	ENSNMEG00000010781	UB
ENSTGUG00000004531	ENSGALG00000001945	ENSAPLG00000003368	UB	ENSMGAG00000016382	UB	ENSNMEG00000008838	UB
ENSTGUG00000004532	ENSGALG00000003748	ENSAPLG00000008626	UB	ENSMGAG00000002054	UB	ENSNMEG00000008545	UB
ENSTGUG00000004534	ENSGALG00000003584	ENSAPLG00000010252	UB	ENSMGAG00000007585	UB	ENSNMEG00000004685	UB
ENSTGUG00000004538	ENSGALG00000002001	ENSAPLG00000006737	SB	ENSMGAG00000010913	UB	ENSNMEG00000020092	UB
ENSTGUG00000004540	ENSGALG00000043363	ENSAPLG00000003455	SB	ENSMGAG00000008690	SB	ENSNMEG00000021077	UB
ENSTGUG00000004544	ENSGALG00000002016	ENSAPLG00000002693	UB	ENSMGAG00000001305	UB	ENSNMEG00000008841	UB
ENSTGUG00000004545	ENSGALG00000004088	ENSAPLG00000009326	SB	ENSMGAG00000005202	UB	ENSNMEG00000007832	SB
ENSTGUG00000004549	ENSGALG00000011683	ENSAPLG00000008578	SB	ENSMGAG00000010297	UB	ENSNMEG00000019049	UB
ENSTGUG00000004552	ENSGALG00000028205	ENSAPLG00000002440	UB	ENSMGAG00000000707	UB	ENSNMEG00000006988	UB
ENSTGUG00000004556	ENSGALG00000001608	ENSAPLG00000013846	UB	ENSMGAG00000001823	UB	ENSNMEG00000019552	UB
ENSTGUG00000004558	ENSGALG00000009065	ENSAPLG00000025322	UB	ENSMGAG00000008052	UB	ENSNMEG00000002339	UB
ENSTGUG00000004560	ENSGALG00000011680	ENSAPLG00000007060	UB	ENSMGAG00000010233	UB	ENSNMEG00000019040	UB
ENSTGUG00000004561	ENSGALG00000032679	ENSAPLG00000021043	UB	ENSMGAG00000006740	UB	ENSNMEG00000018749	UB
ENSTGUG00000004563	ENSGALG00000003559	ENSAPLG00000007588	UB	ENSMGAG00000003138	UB	ENSNMEG00000015879	UB
ENSTGUG00000004564	ENSGALG00000002150	ENSAPLG00000003525	UB	ENSMGAG00000001387	UB	ENSNMEG00000009170	UB
ENSTGUG00000004567	ENSGALG00000004052	ENSAPLG00000009595	UB	ENSMGAG00000005222	UB	ENSNMEG00000007845	UB
ENSTGUG00000004568	ENSGALG00000009071	ENSAPLG00000015880	UB	ENSMGAG00000008055	UB	ENSNMEG00000002354	UB
ENSTGUG00000004569	ENSGALG00000003566	ENSAPLG00000009867	UB	ENSMGAG00000007618	UB	ENSNMEG00000004783	UB
ENSTGUG00000004571	ENSGALG00000001949	ENSAPLG00000004591	UB	ENSMGAG00000003716	UB	ENSNMEG00000015081	UB
ENSTGUG00000004572	ENSGALG00000009086	ENSAPLG00000010467	UB	ENSMGAG00000005602	UB	ENSNMEG00000004438	UB
ENSTGUG00000004575	ENSGALG00000040475	ENSAPLG00000009633	UB	ENSMGAG00000006738	UB	ENSNMEG00000018747	UB
ENSTGUG00000004576	ENSGALG00000009075	ENSAPLG00000027711	UB	ENSMGAG00000008077	UB	ENSNMEG00000002358	UB
ENSTGUG00000004577	ENSGALG00000041275	ENSAPLG00000015901	UB	ENSMGAG00000011769	UB	ENSNMEG00000010777	UB
ENSTGUG00000004578	ENSGALG00000003568	ENSAPLG00000008010	UB	ENSMGAG00000003121	UB	ENSNMEG00000015881	UB
ENSTGUG00000004579	ENSGALG00000013494	ENSAPLG00000009538	UB	ENSMGAG00000006725	UB	ENSNMEG00000018746	UB
ENSTGUG00000004581	ENSGALG00000002157	ENSAPLG00000003843	UB	ENSMGAG00000001359	UB	ENSNMEG00000009161	UB
ENSTGUG00000004584	ENSGALG00000035079	ENSAPLG00000015724	UB	ENSMGAG00000011754	UB	ENSNMEG00000010774	UB
ENSTGUG00000004586	ENSGALG00000009085	ENSAPLG00000000577	UB	ENSMGAG00000008089	UB	ENSNMEG00000002361	UB
ENSTGUG00000004587	ENSGALG00000034430	ENSAPLG00000009535	UB	ENSMGAG00000006719	UB	ENSNMEG00000018745	UB
ENSTGUG00000004588	ENSGALG00000002099	ENSAPLG00000015726	UB	ENSMGAG00000001369	UB	ENSNMEG00000008842	SB
ENSTGUG00000004592	ENSGALG00000004465	ENSAPLG00000006275	UB	ENSMGAG00000005289	UB	ENSNMEG00000017077	UB
ENSTGUG00000004594	ENSGALG00000001972	ENSAPLG00000028367	UB	ENSMGAG00000006188	UB	ENSNMEG00000020090	UB
ENSTGUG00000004598	ENSGALG00000001959	ENSAPLG00000025057	UB	ENSMGAG00000006172	UB	ENSNMEG00000020088	UB
ENSTGUG00000004599	ENSGALG00000011630	ENSAPLG00000015141	UB	ENSMGAG00000011872	SB	ENSNMEG00000022984	UB
ENSTGUG00000004601	ENSGALG00000003540	ENSAPLG00000009428	UB	ENSMGAG00000007638	UB	ENSNMEG00000005374	UB
ENSTGUG00000004604	ENSGALG00000001951	ENSAPLG00000006400	UB	ENSMGAG00000006153	UB	ENSNMEG00000020087	UB
ENSTGUG00000004606	ENSGALG00000044404	ENSAPLG00000008669	UB	ENSMGAG00000003153	UB	ENSNMEG00000015882	UB
ENSTGUG00000004611	ENSGALG00000007334	ENSAPLG00000012308	UB	ENSMGAG00000008563	UB	ENSNMEG00000021060	UB
ENSTGUG00000004613	ENSGALG00000008975	ENSAPLG00000016245	UB	ENSMGAG00000008660	UB	ENSNMEG00000009558	UB
ENSTGUG00000004614	ENSGALG00000005377	ENSAPLG00000009300	UB	ENSMGAG00000006687	UB	ENSNMEG00000018726	UB
ENSTGUG00000004615	ENSGALG00000001938	ENSAPLG00000006131	UB	ENSMGAG00000006210	UB	ENSNMEG00000020086	UB
ENSTGUG00000004620	ENSGALG00000003658	ENSAPLG00000008832	UB	ENSMGAG00000003174	UB	ENSNMEG00000015883	UB
ENSTGUG00000004622	ENSGALG00000003532	ENSAPLG00000009071	UB	ENSMGAG00000007667	UB	ENSNMEG00000005437	UB
ENSTGUG00000004623	ENSGALG00000002487	ENSAPLG00000013808	UB	ENSMGAG00000002191	SB	ENSNMEG00000013256	UB
ENSTGUG00000004625	ENSGALG00000026493	ENSAPLG00000017843	SB	ENSMGAG00000011867	UB	ENSNMEG00000022980	UB
ENSTGUG00000004630	ENSGALG00000001975	ENSAPLG00000005153	UB	ENSMGAG00000003770	UB	ENSNMEG00000015083	UB
ENSTGUG00000004631	ENSGALG00000002189	ENSAPLG00000003989	UB	ENSMGAG00000001289	UB	ENSNMEG00000008270	UB
ENSTGUG00000004633	ENSGALG00000011605	ENSAPLG00000014391	UB	ENSMGAG00000011848	UB	ENSNMEG00000022979	UB
ENSTGUG00000004635	ENSGALG00000039327	ENSAPLG00000005225	UB	ENSMGAG00000006230	UB	ENSNMEG00000020024	UB
ENSTGUG00000004636	ENSGALG00000009096	ENSAPLG00000002352	UB	ENSMGAG00000008117	UB	ENSNMEG00000002375	UB
ENSTGUG00000004637	ENSGALG00000002701	ENSAPLG00000026355	UB	ENSMGAG00000001343	UB	ENSNMEG00000017137	UB
ENSTGUG00000004638	ENSGALG00000030812	ENSAPLG00000004446	UB	ENSMGAG00000001191	UB	ENSNMEG00000008206	UB
ENSTGUG00000004640	ENSGALG00000043662	ENSAPLG00000015766	UB	ENSMGAG00000003705	UB	ENSNMEG00000012630	UB
ENSTGUG00000004641	ENSGALG00000028069	ENSAPLG00000030369	UB	ENSMGAG00000008679	UB	ENSNMEG00000009614	UB
ENSTGUG00000004644	ENSGALG00000003092	ENSAPLG00000014963	UB	ENSMGAG00000001925	UB	ENSNMEG00000019556	UB
ENSTGUG00000004647	ENSGALG00000000751	ENSAPLG00000013397	SB	ENSMGAG00000000943	SB	ENSNMEG00000007137	SB
ENSTGUG00000004650	ENSGALG00000052488	ENSAPLG00000011977	UB	ENSMGAG00000017389	UB	ENSNMEG00000021059	UB
ENSTGUG00000004652	ENSGALG00000007326	ENSAPLG00000012003	UB	ENSMGAG00000008557	UB	ENSNMEG00000021058	UB
ENSTGUG00000004655	ENSGALG00000009023	ENSAPLG00000002016	SB	ENSMGAG00000008695	UB	ENSNMEG00000009624	UB
ENSTGUG00000004657	ENSGALG00000002053	ENSAPLG00000005585	UB	ENSMGAG00000003805	UB	ENSNMEG00000015084	UB
ENSTGUG00000004658	ENSGALG00000003101	ENSAPLG00000015393	UB	ENSMGAG00000001904	UB	ENSNMEG00000019558	UB
ENSTGUG00000004659	ENSGALG00000002557	ENSAPLG00000013670	UB	ENSMGAG00000002235	UB	ENSNMEG00000013261	UB
ENSTGUG00000004660	ENSGALG00000041372	ENSAPLG00000016281	UB	ENSMGAG00000011737	SB	ENSNMEG00000010770	UB
ENSTGUG00000004662	ENSGALG00000003941	ENSAPLG00000011238	SB	ENSMGAG00000005342	SB	ENSNMEG00000007857	UB
ENSTGUG00000004663	ENSGALG00000009098	ENSAPLG00000003254	UB	ENSMGAG00000008153	UB	ENSNMEG00000002528	UB
ENSTGUG00000004664	ENSGALG00000009128	ENSAPLG00000003441	UB	ENSMGAG00000008175	UB	ENSNMEG00000002538	UB
ENSTGUG00000004666	ENSGALG00000003520	ENSAPLG00000009056	UB	ENSMGAG00000007713	UB	ENSNMEG00000005562	UB
ENSTGUG00000004667	ENSGALG00000009139	ENSAPLG00000003446	UB	ENSMGAG00000008180	UB	ENSNMEG00000002539	UB
ENSTGUG00000004668	ENSGALG00000009029	ENSAPLG00000002596	UB	ENSMGAG00000008725	UB	ENSNMEG00000009683	UB
ENSTGUG00000004669	ENSGALG00000013311	ENSAPLG00000003833	UB	ENSMGAG00000001859	UB	ENSNMEG00000004019	UB
ENSTGUG00000004670	ENSGALG00000007307	ENSAPLG00000015128	UB	ENSMGAG00000008497	UB	ENSNMEG00000021055	UB
ENSTGUG00000004671	ENSGALG00000003118	ENSAPLG00000008397	UB	ENSMGAG00000001871	UB	ENSNMEG00000019634	UB
ENSTGUG00000004672	ENSGALG00000002569	ENSAPLG00000013592	UB	ENSMGAG00000002285	UB	ENSNMEG00000013771	UB
ENSTGUG00000004673	ENSGALG00000030672	ENSAPLG00000004612	UB	ENSMGAG00000001166	UB	ENSNMEG00000008203	UB
ENSTGUG00000004676	ENSGALG00000003681	ENSAPLG00000008429	UB	ENSMGAG00000003320	UB	ENSNMEG00000015904	UB
ENSTGUG00000004677	ENSGALG00000038646	ENSAPLG00000001143	UB	ENSMGAG00000011733	UB	ENSNMEG00000010766	UB
ENSTGUG00000004678	ENSGALG00000009154	ENSAPLG00000003521	UB	ENSMGAG00000008205	UB	ENSNMEG00000002542	SB
ENSTGUG00000004685	ENSGALG00000038733	ENSAPLG00000013951	UB	ENSMGAG00000011719	UB	ENSNMEG00000010761	UB
ENSTGUG00000004689	ENSGALG00000011596	ENSAPLG00000013704	UB	ENSMGAG00000011825	UB	ENSNMEG00000022978	UB
ENSTGUG00000004690	ENSGALG00000009168	ENSAPLG00000003660	UB	ENSMGAG00000008246	UB	ENSNMEG00000002561	UB
ENSTGUG00000004693	ENSGALG00000035035	ENSAPLG00000025011	UB	ENSMGAG00000003839	UB	ENSNMEG00000015086	UB
ENSTGUG00000004694	ENSGALG00000003496	ENSAPLG00000008476	UB	ENSMGAG00000007790	UB	ENSNMEG00000005576	UB
ENSTGUG00000004697	ENSGALG00000040373	ENSAPLG00000012516	UB	ENSMGAG00000005450	UB	ENSNMEG00000007869	UB
ENSTGUG00000004698	ENSGALG00000009104	ENSAPLG00000004753	UB	ENSMGAG00000008756	UB	ENSNMEG00000009774	UB
ENSTGUG00000004702	ENSGALG00000002060	ENSAPLG00000006217	UB	ENSMGAG00000003842	UB	ENSNMEG00000015087	UB
ENSTGUG00000004705	ENSGALG00000040087	ENSAPLG00000029091	UB	ENSMGAG00000001151	UB	ENSNMEG00000008201	UB
ENSTGUG00000004707	ENSGALG00000002536	ENSAPLG00000016913	UB	ENSMGAG00000002307	UB	ENSNMEG00000013779	UB
ENSTGUG00000004708	ENSGALG00000040834	ENSAPLG00000003183	UB	ENSMGAG00000001702	UB	ENSNMEG00000004055	UB
ENSTGUG00000004712	ENSGALG00000036288	ENSAPLG00000004764	UB	ENSMGAG00000001138	UB	ENSNMEG00000008199	UB
ENSTGUG00000004713	ENSGALG00000031718	ENSAPLG00000016242	UB	ENSMGAG00000003646	UB	ENSNMEG00000012639	UB
ENSTGUG00000004715	ENSGALG00000002240	ENSAPLG00000007147	UB	ENSMGAG00000001870	UB	ENSNMEG00000008930	UB
ENSTGUG00000004717	ENSGALG00000003129	ENSAPLG00000008753	UB	ENSMGAG00000001841	UB	ENSNMEG00000019636	UB
ENSTGUG00000004718	ENSGALG00000002253	ENSAPLG00000007163	UB	ENSMGAG00000001882	UB	ENSNMEG00000008931	UB
ENSTGUG00000004721	ENSGALG00000003205	ENSAPLG00000015855	UB	ENSMGAG00000002216	UB	ENSNMEG00000019640	UB
ENSTGUG00000004727	ENSGALG00000011592	ENSAPLG00000013435	UB	ENSMGAG00000011812	UB	ENSNMEG00000022975	UB
ENSTGUG00000004729	ENSGALG00000002283	ENSAPLG00000016332	UB	ENSMGAG00000002079	UB	ENSNMEG00000008935	UB
ENSTGUG00000004730	ENSGALG00000009110	ENSAPLG00000005115	UB	ENSMGAG00000008808	UB	ENSNMEG00000009775	UB
ENSTGUG00000004731	ENSGALG00000016024	ENSAPLG00000015936	UB	ENSMGAG00000014542	UB	ENSNMEG00000012464	UB
ENSTGUG00000004732	ENSGALG00000009134	ENSAPLG00000010400	UB	ENSMGAG00000008818	UB	ENSNMEG00000009827	UB
ENSTGUG00000004734	ENSGALG00000031408	ENSAPLG00000004875	UB	ENSMGAG00000001088	UB	ENSNMEG00000008196	UB
ENSTGUG00000004735	ENSGALG00000009177	ENSAPLG00000003811	UB	ENSMGAG00000008270	UB	ENSNMEG00000002636	UB
ENSTGUG00000004736	ENSGALG00000012170	ENSAPLG00000031087	UB	ENSMGAG00000012808	UB	ENSNMEG00000004057	UB
ENSTGUG00000004738	ENSGALG00000032029	ENSAPLG00000003320	UB	ENSMGAG00000003946	UB	ENSNMEG00000016099	UB
ENSTGUG00000004741	ENSGALG00000003233	ENSAPLG00000015588	UB	ENSMGAG00000002148	UB	ENSNMEG00000019642	UB
ENSTGUG00000004742	ENSGALG00000007291	ENSAPLG00000015595	UB	ENSMGAG00000008488	UB	ENSNMEG00000021053	UB
ENSTGUG00000004746	ENSGALG00000016027	ENSAPLG00000015892	UB	ENSMGAG00000014541	UB	ENSNMEG00000012472	UB
ENSTGUG00000004749	ENSGALG00000054198	ENSAPLG00000009372	UB	ENSMGAG00000008536	UB	ENSNMEG00000018859	UB
ENSTGUG00000004750	ENSGALG00000012160	ENSAPLG00000003823	UB	ENSMGAG00000001660	UB	ENSNMEG00000004063	UB
ENSTGUG00000004752	ENSGALG00000003476	ENSAPLG00000007775	UB	ENSMGAG00000007831	UB	ENSNMEG00000005585	SB
ENSTGUG00000004753	ENSGALG00000011395	ENSAPLG00000009337	UB	ENSMGAG00000008541	UB	ENSNMEG00000018860	UB
ENSTGUG00000004755	ENSGALG00000008609	ENSAPLG00000003379	UB	ENSMGAG00000003883	UB	ENSNMEG00000015846	UB
ENSTGUG00000004756	ENSGALG00000033698	ENSAPLG00000013816	UB	ENSMGAG00000011715	UB	ENSNMEG00000010760	UB
ENSTGUG00000004757	ENSGALG00000024482	ENSAPLG00000020400	UB	ENSMGAG00000008565	UB	ENSNMEG00000018861	SB
ENSTGUG00000004759	ENSGALG00000032634	ENSAPLG00000001222	UB	ENSMGAG00000003627	UB	ENSNMEG00000012641	UB
ENSTGUG00000004760	ENSGALG00000016036	ENSAPLG00000015059	UB	ENSMGAG00000014540	UB	ENSNMEG00000012473	UB
ENSTGUG00000004762	ENSGALG00000002335	ENSAPLG00000002255	UB	ENSMGAG00000002097	UB	ENSNMEG00000008950	UB
ENSTGUG00000004767	ENSGALG00000011403	ENSAPLG00000008751	UB	ENSMGAG00000008567	UB	ENSNMEG00000018862	UB
ENSTGUG00000004771	ENSGALG00000042125	ENSAPLG00000006779	SB	ENSMGAG00000004018	UB	ENSNMEG00000015091	SB
ENSTGUG00000004773	ENSGALG00000003602	ENSAPLG00000016340	UB	ENSMGAG00000004492	UB	ENSNMEG00000016796	UB
ENSTGUG00000004778	ENSGALG00000003242	ENSAPLG00000015079	UB	ENSMGAG00000002130	UB	ENSNMEG00000019779	UB
ENSTGUG00000004779	ENSGALG00000002645	ENSAPLG00000012285	UB	ENSMGAG00000002382	UB	ENSNMEG00000014275	UB
ENSTGUG00000004786	ENSGALG00000037203	ENSAPLG00000013465	UB	ENSMGAG00000011705	UB	ENSNMEG00000010759	UB
ENSTGUG00000004787	ENSGALG00000012139	ENSAPLG00000004333	UB	ENSMGAG00000001621	UB	ENSNMEG00000008649	UB
ENSTGUG00000004789	ENSGALG00000003454	ENSAPLG00000007390	SB	ENSMGAG00000007868	SB	ENSNMEG00000005610	SB
ENSTGUG00000004791	ENSGALG00000012136	ENSAPLG00000004348	UB	ENSMGAG00000001615	UB	ENSNMEG00000008650	UB
ENSTGUG00000004795	ENSGALG00000005162	ENSAPLG00000015605	UB	ENSMGAG00000006381	UB	ENSNMEG00000017486	UB
ENSTGUG00000004797	ENSGALG00000030384	ENSAPLG00000003547	UB	ENSMGAG00000003811	UB	ENSNMEG00000015398	UB
ENSTGUG00000004799	ENSGALG00000050207	ENSAPLG00000003965	UB	ENSMGAG00000008419	UB	ENSNMEG00000021038	UB
ENSTGUG00000004801	ENSGALG00000004825	ENSAPLG00000006408	UB	ENSMGAG00000009681	UB	ENSNMEG00000011388	UB
ENSTGUG00000004803	ENSGALG00000036556	ENSAPLG00000014621	UB	ENSMGAG00000014539	UB	ENSNMEG00000012726	UB
ENSTGUG00000004804	ENSGALG00000042181	ENSAPLG00000014268	UB	ENSMGAG00000002077	UB	ENSNMEG00000019792	UB
ENSTGUG00000004808	ENSGALG00000012130	ENSAPLG00000023854	UB	ENSMGAG00000001602	UB	ENSNMEG00000008671	UB
ENSTGUG00000004810	ENSGALG00000007241	ENSAPLG00000003389	UB	ENSMGAG00000008390	UB	ENSNMEG00000021035	UB
ENSTGUG00000004811	ENSGALG00000012128	ENSAPLG00000004693	UB	ENSMGAG00000001595	UB	ENSNMEG00000008675	UB
ENSTGUG00000004813	ENSGALG00000002671	ENSAPLG00000012171	UB	ENSMGAG00000002439	UB	ENSNMEG00000014335	UB
ENSTGUG00000004815	ENSGALG00000035952	ENSAPLG00000017133	UB	ENSMGAG00000011704	UB	ENSNMEG00000010757	UB
ENSTGUG00000004819	ENSGALG00000003434	ENSAPLG00000007375	UB	ENSMGAG00000007909	UB	ENSNMEG00000005927	UB
ENSTGUG00000004822	ENSGALG00000041111	ENSAPLG00000013269	SB	ENSMGAG00000005609	UB	ENSNMEG00000007896	UB
ENSTGUG00000004823	ENSGALG00000036645	ENSAPLG00000012803	UB	ENSMGAG00000011676	UB	ENSNMEG00000010756	UB
ENSTGUG00000004826	ENSGALG00000007216	ENSAPLG00000003074	UB	ENSMGAG00000008374	UB	ENSNMEG00000021034	UB
ENSTGUG00000004827	ENSGALG00000004801	ENSAPLG00000005017	UB	ENSMGAG00000009697	UB	ENSNMEG00000011387	SB
ENSTGUG00000004829	ENSGALG00000003299	ENSAPLG00000013728	UB	ENSMGAG00000002028	SB	ENSNMEG00000019798	UB
ENSTGUG00000004832	ENSGALG00000016042	ENSAPLG00000014150	SB	ENSMGAG00000014544	UB	ENSNMEG00000012768	UB
ENSTGUG00000004834	ENSGALG00000003426	ENSAPLG00000007263	UB	ENSMGAG00000007928	UB	ENSNMEG00000005968	UB
ENSTGUG00000004835	ENSGALG00000043164	ENSAPLG00000002335	UB	ENSMGAG00000008814	SB	ENSNMEG00000018868	UB
ENSTGUG00000004842	ENSGALG00000008567	ENSAPLG00000013757	UB	ENSMGAG00000003740	UB	ENSNMEG00000014891	UB
ENSTGUG00000004843	ENSGALG00000043034	ENSAPLG00000003400	UB	ENSMGAG00000003302	UB	ENSNMEG00000012775	UB
ENSTGUG00000004844	ENSGALG00000002695	ENSAPLG00000011741	UB	ENSMGAG00000002479	UB	ENSNMEG00000014338	UB
ENSTGUG00000004849	ENSGALG00000007167	ENSAPLG00000002585	SB	ENSMGAG00000008324	UB	ENSNMEG00000021018	UB
ENSTGUG00000004855	ENSGALG00000033301	ENSAPLG00000015002	UB	ENSMGAG00000002240	UB	ENSNMEG00000010253	UB
ENSTGUG00000004857	ENSGALG00000003397	ENSAPLG00000006989	SB	ENSMGAG00000007956	SB	ENSNMEG00000005973	UB
ENSTGUG00000004859	ENSGALG00000005180	ENSAPLG00000012650	UB	ENSMGAG00000006441	UB	ENSNMEG00000017505	UB
ENSTGUG00000004860	ENSGALG00000031589	ENSAPLG00000005632	UB	ENSMGAG00000000940	UB	ENSNMEG00000008128	UB
ENSTGUG00000004861	ENSGALG00000002714	ENSAPLG00000011520	UB	ENSMGAG00000002501	UB	ENSNMEG00000014339	UB
ENSTGUG00000004868	ENSGALG00000012121	ENSAPLG00000005489	UB	ENSMGAG00000001504	UB	ENSNMEG00000009228	UB
ENSTGUG00000004876	ENSGALG00000034373	ENSAPLG00000003613	UB	ENSMGAG00000003513	UB	ENSNMEG00000012776	UB
ENSTGUG00000004879	ENSGALG00000037950	ENSAPLG00000028618	UB	ENSMGAG00000000914	UB	ENSNMEG00000008083	UB
ENSTGUG00000004881	ENSGALG00000039786	ENSAPLG00000014095	UB	ENSMGAG00000002004	SB	ENSNMEG00000019805	SB
ENSTGUG00000004882	ENSGALG00000011541	ENSAPLG00000012452	SB	ENSMGAG00000011730	SB	ENSNMEG00000022938	UB
ENSTGUG00000004883	ENSGALG00000003217	ENSAPLG00000002299	UB	ENSMGAG00000001262	UB	ENSNMEG00000007654	UB
ENSTGUG00000004887	ENSGALG00000031918	ENSAPLG00000008196	UB	ENSMGAG00000004214	UB	ENSNMEG00000015523	UB
ENSTGUG00000004888	ENSGALG00000003243	ENSAPLG00000002121	UB	ENSMGAG00000002911	UB	ENSNMEG00000010677	UB
ENSTGUG00000004890	NA	ENSAPLG00000022878	UB	ENSMGAG00000014548	UB	ENSNMEG00000012825	UB
ENSTGUG00000004891	ENSGALG00000002742	ENSAPLG00000011379	UB	ENSMGAG00000002525	UB	ENSNMEG00000014346	UB
ENSTGUG00000004892	ENSGALG00000003815	ENSAPLG00000004900	UB	ENSMGAG00000002893	UB	ENSNMEG00000015908	SB
ENSTGUG00000004898	ENSGALG00000011448	ENSAPLG00000012159	UB	ENSMGAG00000009106	UB	ENSNMEG00000018935	UB
ENSTGUG00000004899	ENSGALG00000003789	ENSAPLG00000027401	UB	ENSMGAG00000005677	UB	ENSNMEG00000007901	UB
ENSTGUG00000004902	ENSGALG00000008536	ENSAPLG00000013378	UB	ENSMGAG00000003684	UB	ENSNMEG00000014823	UB
ENSTGUG00000004903	ENSGALG00000041505	ENSAPLG00000014308	UB	ENSMGAG00000005688	UB	ENSNMEG00000007905	UB
ENSTGUG00000004906	ENSGALG00000012115	ENSAPLG00000005775	UB	ENSMGAG00000001489	UB	ENSNMEG00000009260	UB
ENSTGUG00000004910	ENSGALG00000003143	ENSAPLG00000013636	UB	ENSMGAG00000001079	UB	ENSNMEG00000007255	UB
ENSTGUG00000004912	ENSGALG00000012109	ENSAPLG00000006196	UB	ENSMGAG00000001453	UB	ENSNMEG00000009276	UB
ENSTGUG00000004916	ENSGALG00000025810	ENSAPLG00000002443	UB	ENSMGAG00000009789	UB	ENSNMEG00000011383	UB
ENSTGUG00000004917	ENSGALG00000003319	ENSAPLG00000006851	SB	ENSMGAG00000008022	UB	ENSNMEG00000006237	UB
ENSTGUG00000004920	ENSGALG00000011515	ENSAPLG00000012068	UB	ENSMGAG00000011706	UB	ENSNMEG00000022936	SB
ENSTGUG00000004921	ENSGALG00000002225	ENSAPLG00000008748	UB	ENSMGAG00000004256	UB	ENSNMEG00000015524	UB
ENSTGUG00000004926	ENSGALG00000010077	ENSAPLG00000003402	UB	ENSMGAG00000004199	UB	ENSNMEG00000011709	UB
ENSTGUG00000004932	ENSGALG00000002288	ENSAPLG00000008964	UB	ENSMGAG00000004064	UB	ENSNMEG00000015525	UB
ENSTGUG00000004933	ENSGALG00000028084	ENSAPLG00000016066	UB	ENSMGAG00000016690	UB	ENSNMEG00000011380	UB
ENSTGUG00000004938	ENSGALG00000040005	ENSAPLG00000012555	UB	ENSMGAG00000003651	UB	ENSNMEG00000013824	UB
ENSTGUG00000004939	ENSGALG00000003757	ENSAPLG00000014827	UB	ENSMGAG00000005747	UB	ENSNMEG00000007916	UB
ENSTGUG00000004944	ENSGALG00000003294	ENSAPLG00000029046	UB	ENSMGAG00000008046	UB	ENSNMEG00000006457	UB
ENSTGUG00000004946	ENSGALG00000003860	ENSAPLG00000015609	UB	ENSMGAG00000002101	UB	ENSNMEG00000011378	UB
ENSTGUG00000004947	ENSGALG00000016052	ENSAPLG00000011951	UB	ENSMGAG00000014550	UB	ENSNMEG00000012828	UB
ENSTGUG00000004948	ENSGALG00000002913	ENSAPLG00000009873	UB	ENSMGAG00000002625	UB	ENSNMEG00000014348	UB
ENSTGUG00000004949	ENSGALG00000037939	ENSAPLG00000004555	UB	ENSMGAG00000017222	UB	ENSNMEG00000012780	UB
ENSTGUG00000004950	ENSGALG00000010081	ENSAPLG00000003562	UB	ENSMGAG00000004234	UB	ENSNMEG00000011711	UB
ENSTGUG00000004952	ENSGALG00000029266	ENSAPLG00000012431	UB	ENSMGAG00000011663	UB	ENSNMEG00000010754	UB
ENSTGUG00000004953	ENSGALG00000002964	ENSAPLG00000009562	UB	ENSMGAG00000002630	UB	ENSNMEG00000014349	UB
ENSTGUG00000004954	ENSGALG00000012030	ENSAPLG00000006676	UB	ENSMGAG00000001361	UB	ENSNMEG00000009291	UB
ENSTGUG00000004956	ENSGALG00000003111	ENSAPLG00000013901	UB	ENSMGAG00000001067	UB	ENSNMEG00000007241	UB
ENSTGUG00000004958	ENSGALG00000003284	ENSAPLG00000006471	UB	ENSMGAG00000008063	UB	ENSNMEG00000006462	UB
ENSTGUG00000004960	ENSGALG00000016053	ENSAPLG00000011621	UB	ENSMGAG00000014551	UB	ENSNMEG00000012838	UB
ENSTGUG00000004961	ENSGALG00000030084	ENSAPLG00000012218	UB	ENSMGAG00000011656	UB	ENSNMEG00000010753	UB
ENSTGUG00000004962	ENSGALG00000034574	ENSAPLG00000029683	UB	ENSMGAG00000008859	UB	ENSNMEG00000009841	UB
ENSTGUG00000004963	ENSGALG00000003909	ENSAPLG00000003899	UB	ENSMGAG00000003492	UB	ENSNMEG00000015913	UB
ENSTGUG00000004964	ENSGALG00000035578	ENSAPLG00000003536	UB	ENSMGAG00000002602	UB	ENSNMEG00000010669	UB
ENSTGUG00000004965	ENSGALG00000038637	ENSAPLG00000006184	UB	ENSMGAG00000000858	UB	ENSNMEG00000008072	UB
ENSTGUG00000004967	ENSGALG00000011681	ENSAPLG00000006814	UB	ENSMGAG00000001332	UB	ENSNMEG00000009294	UB
ENSTGUG00000004968	NA	ENSAPLG00000006190	UB	ENSMGAG00000008085	UB	ENSNMEG00000006471	UB
ENSTGUG00000004970	ENSGALG00000010090	ENSAPLG00000003814	UB	ENSMGAG00000004257	UB	ENSNMEG00000011812	UB
ENSTGUG00000004971	ENSGALG00000003091	ENSAPLG00000013914	UB	ENSMGAG00000001004	UB	ENSNMEG00000006145	UB
ENSTGUG00000004975	ENSGALG00000011502	ENSAPLG00000012930	UB	ENSMGAG00000011696	UB	ENSNMEG00000022935	UB
ENSTGUG00000004981	ENSGALG00000003732	ENSAPLG00000027008	UB	ENSMGAG00000005829	UB	ENSNMEG00000009085	UB
ENSTGUG00000004982	ENSGALG00000011688	ENSAPLG00000017408	UB	ENSMGAG00000001302	UB	ENSNMEG00000009296	UB
ENSTGUG00000004984	ENSGALG00000030969	ENSAPLG00000029228	UB	ENSMGAG00000011653	UB	ENSNMEG00000010752	UB
ENSTGUG00000004985	ENSGALG00000008525	ENSAPLG00000012148	UB	ENSMGAG00000003608	UB	ENSNMEG00000013752	UB
ENSTGUG00000004986	ENSGALG00000010097	ENSAPLG00000003933	UB	ENSMGAG00000004276	UB	ENSNMEG00000011813	UB
ENSTGUG00000004988	ENSGALG00000046226	ENSAPLG00000013154	UB	ENSMGAG00000002675	SB	ENSNMEG00000014353	UB
ENSTGUG00000004989	ENSGALG00000003398	ENSAPLG00000005808	UB	ENSMGAG00000002335	UB	ENSNMEG00000019811	UB
ENSTGUG00000004991	ENSGALG00000003505	ENSAPLG00000003635	UB	ENSMGAG00000004190	UB	ENSNMEG00000013244	UB
ENSTGUG00000004994	ENSGALG00000040447	ENSAPLG00000012011	UB	ENSMGAG00000011645	UB	ENSNMEG00000010751	UB
ENSTGUG00000004995	ENSGALG00000003920	ENSAPLG00000014140	UB	ENSMGAG00000002018	SB	ENSNMEG00000011373	SB
ENSTGUG00000004999	ENSGALG00000003260	ENSAPLG00000005821	UB	ENSMGAG00000008111	UB	ENSNMEG00000006542	UB
ENSTGUG00000005000	ENSGALG00000036309	ENSAPLG00000013338	UB	ENSMGAG00000011621	UB	ENSNMEG00000010748	UB
ENSTGUG00000005002	ENSGALG00000003521	ENSAPLG00000003656	UB	ENSMGAG00000004207	SB	ENSNMEG00000013245	SB
ENSTGUG00000005004	ENSGALG00000003921	ENSAPLG00000022853	UB	ENSMGAG00000003537	UB	ENSNMEG00000015914	UB
ENSTGUG00000005006	ENSGALG00000003929	ENSAPLG00000018013	UB	ENSMGAG00000003566	UB	ENSNMEG00000015917	UB
ENSTGUG00000005007	ENSGALG00000003712	ENSAPLG00000015465	UB	ENSMGAG00000005844	UB	ENSNMEG00000009086	UB
ENSTGUG00000005008	ENSGALG00000011497	ENSAPLG00000012862	UB	ENSMGAG00000011685	UB	ENSNMEG00000022934	UB
ENSTGUG00000005010	ENSGALG00000011685	ENSAPLG00000007217	UB	ENSMGAG00000001383	UB	ENSNMEG00000009297	UB
ENSTGUG00000005011	ENSGALG00000011493	ENSAPLG00000012858	UB	ENSMGAG00000011684	UB	ENSNMEG00000022933	UB
ENSTGUG00000005014	ENSGALG00000011492	ENSAPLG00000012767	UB	ENSMGAG00000011667	UB	ENSNMEG00000022931	UB
ENSTGUG00000005015	ENSGALG00000008508	ENSAPLG00000010355	UB	ENSMGAG00000003550	UB	ENSNMEG00000013529	UB
ENSTGUG00000005017	ENSGALG00000010103	ENSAPLG00000004403	UB	ENSMGAG00000004290	UB	ENSNMEG00000012030	UB
ENSTGUG00000005018	ENSGALG00000001184	ENSAPLG00000005848	UB	ENSMGAG00000003222	UB	ENSNMEG00000012841	UB
ENSTGUG00000005020	ENSGALG00000001375	ENSAPLG00000019098	UB	ENSMGAG00000003285	UB	ENSNMEG00000015400	UB
ENSTGUG00000005023	ENSGALG00000003120	ENSAPLG00000013606	UB	ENSMGAG00000016513	UB	ENSNMEG00000014356	SB
[truncated: 4,385 more rows]

## Sheet: Table S4
						Significant differentially spliced events						Significant differentially spliced genes
Species	Tissue	Read count filter	Threshold to define sex-bias	FDR	Total expressed mutiple exon genes	A3'SS	A5'SS	MXE	RI	SE	Total	A3'SS	A5'SS	MXE	RI	SE	Total	Total proportion of genes with sex differences in splicing
Duck	Gonad	20	m:f logFC PSI	< 0.05	8413	0	3	46	9	278	336	0	3	42	9	238	277	0.0329252
Duck	Gonad	20	m:f Δ 0.1 PSI	< 0.05	8413	7	11	181	10	677	886	7	10	148	10	551	640	0.0760727
Duck	Spleen	20	m:f logFC PSI	< 0.05	8290	1	0	1	0	1	3	1	0	1	0	1	3	0.000361882
Duck	Spleen	20	m:f Δ 0.1 PSI	< 0.05	8290	0	0	7	0	27	31	0	0	6	0	26	34	0.00410133
Turkey	Gonad	20	m:f logFC PSI	< 0.05	9114	3	0	14	1	92	110	3	0	14	1	87	102	0.0111916
Turkey	Gonad	20	m:f Δ 0.1 PSI	< 0.05	9114	5	0	91	2	481	579	5	0	78	2	421	475	0.0521176
Turkey	Spleen	20	m:f logFC PSI	< 0.05	8704	0	0	0	0	3	3	0	0	0	0	3	3	0.000344669
Turkey	Spleen	20	m:f Δ 0.1 PSI	< 0.05	8704	0	0	2	0	39	41	0	0	2	0	38	40	0.00459559
Guineafowl	Gonad	20	m:f logFC PSI	< 0.05	9514	3	3	54	3	260	323	3	3	46	3	229	263	0.0276435
Guineafowl	Gonad	20	m:f Δ 0.1 PSI	< 0.05	9514	15	16	219	7	720	977	13	16	174	7	596	701	0.0736809
Guineafowl	Spleen	20	m:f logFC PSI	< 0.05	9728	0	0	3	0	3	6	0	0	3	0	3	6	0.000616776
Guineafowl	Spleen	20	m:f Δ 0.1 PSI	< 0.05	9728	0	0	1	0	13	14	0	0	1	0	13	13	0.00133635

## Sheet: Table S5
		Number of genes with sex differences in splicing
Species	Measurement	Observed	Expected	Chi squared value	p-value
Duck	High FST, Low TD	55	37.1376	8.59142	0.0033775
Turkey	High FST, Low TD	29	35.6428	1.23802	0.265853
Guineafowl	High FST, Low TD	73	58.5521	3.56505	0.0590081

## Sheet: Table S6
Species	Gene category	Parameter	Estimate	Standard Error	p-value
Duck	Male-biased	Intercept	0.371	0.037	0
		Expression	0.064	0.011	0
		Sex [M]	0	0.025	0
	Female-biased	Intercept	0.288	0.088	0.001
		Expression	0.057	0.02	0.004
		Sex [M]	0.094	0.038	0.014
	Unbiased	Intercept	0.34	0.035	0
		Expression	0.058	0.009	0
		Sex [M]	-0.002	0.016	0.892
Turkey	Male-biased	Intercept	0.39	0.045	0
		Expression	0.063	0.013	0
		Sex [M]	-0.126	0.031	0
	Female-biased	Intercept	0.426	0.089	0
		Expression	0.028	0.021	0.171
		Sex [M]	0.044	0.04	0.267
	Unbiased	Intercept	0.277	0.036	0
		Expression	0.072	0.009	0
		Sex [M]	-0.003	0.017	0.843
Guineafowl	Male-biased	Intercept	0.386	0.034	0
		Expression	0.064	0.011	0
		Sex [M]	-0.116	0.025	0
	Female-biased	Intercept	0.412	0.072	0
		Expression	0.027	0.017	0.105
		Sex [M]	0.047	0.035	0.178
	Unbiased	Intercept	0.308	0.03	0
		Expression	0.061	0.008	0
		Sex [M]	-0.012	0.014	0.38

## Sheet: Table S7
Duck gene	Duck gene category	Turkey gene	Turkey gene category	Guineafowl gene	Guineafowl gene category
ENSAPLG00000003256	DE & DS	ENSMGAG00000010855	DE & DS	ENSNMEG00000021013	DE & DS
ENSAPLG00000008391	DE & DS	ENSMGAG00000002734	DE & DS	ENSNMEG00000017947	DE & DS
ENSAPLG00000015228	DE & DS	ENSMGAG00000013093	DE & DS	ENSNMEG00000008692	DE & DS
ENSAPLG00000015229	DE & DS	ENSMGAG00000011089	DE & DS	ENSNMEG00000005037	DE & DS
ENSAPLG00000004966	DE & DS	ENSMGAG00000013223	DE & DS	ENSNMEG00000016321	DE & DS
ENSAPLG00000009267	DE & DS	ENSMGAG00000003902	DE & DS	ENSNMEG00000016322	DE & DS
ENSAPLG00000010792	DE & DS	ENSMGAG00000010974	DE & DS	ENSNMEG00000021799	DE & DS
ENSAPLG00000015435	DE & DS	ENSMGAG00000012175	DE & DS	ENSNMEG00000001295	DE & DS
ENSAPLG00000009290	DE & DS	ENSMGAG00000006582	DE & DS	ENSNMEG00000010202	DE & DS
ENSAPLG00000007993	DE & DS	ENSMGAG00000006423	DE & DS	ENSNMEG00000006223	DE & DS
ENSAPLG00000010657	DE & DS	ENSMGAG00000013181	DE & DS	ENSNMEG00000014007	DE & DS
ENSAPLG00000024715	DE & DS	ENSMGAG00000008690	DE & DS	ENSNMEG00000014004	DE & DS
ENSAPLG00000011691	DE & DS	ENSMGAG00000001249	DE & DS	ENSNMEG00000023066	DE & DS
ENSAPLG00000005420	DE & DS	ENSMGAG00000010717	DE & DS	ENSNMEG00000008501	DE & DS
ENSAPLG00000001063	DE & DS	ENSMGAG00000001638	DE & DS	ENSNMEG00000008815	DE & DS
ENSAPLG00000015811	DE & DS	ENSMGAG00000013747	DE & DS	ENSNMEG00000010627	DE & DS
ENSAPLG00000010430	DE & DS	ENSMGAG00000012720	DE & DS	ENSNMEG00000016269	DE & DS
ENSAPLG00000006578	DE & DS	ENSMGAG00000002018	DE & DS	ENSNMEG00000002799	DE & DS
ENSAPLG00000010805	DE & DS	ENSMGAG00000011883	DE & DS	ENSNMEG00000007456	DE & DS
ENSAPLG00000011127	DE & DS	ENSMGAG00000004185	DE & DS	ENSNMEG00000014470	DE & DS
ENSAPLG00000008303	DE & DS	ENSMGAG00000012735	DE & DS	ENSNMEG00000021629	DE & DS
ENSAPLG00000007245	DE & DS	ENSMGAG00000008176	DE & DS	ENSNMEG00000011221	DE & DS
ENSAPLG00000013123	DE & DS	ENSMGAG00000014468	DE & DS	ENSNMEG00000017011	DE & DS
ENSAPLG00000014139	DE & DS	ENSMGAG00000015048	DE & DS	ENSNMEG00000014804	DE & DS
ENSAPLG00000010032	DE & DS	ENSMGAG00000004134	DE & DS	ENSNMEG00000011105	DE & DS
ENSAPLG00000024943	DE & DS	ENSMGAG00000007020	DE & DS	ENSNMEG00000020792	DE & DS
ENSAPLG00000010339	DE & DS	ENSMGAG00000013319	DE & DS	ENSNMEG00000022140	DE & DS
ENSAPLG00000014331	DE & DS	ENSMGAG00000006746	DE & DS	ENSNMEG00000009736	DE & DS
ENSAPLG00000016100	DE & DS	ENSMGAG00000011255	DE & DS	ENSNMEG00000017800	DE & DS
ENSAPLG00000012058	DE & DS	ENSMGAG00000010050	DE & DS	ENSNMEG00000014623	DE & DS
ENSAPLG00000009959	DE & DS	ENSMGAG00000004182	DE & DS	ENSNMEG00000014553	DE & DS
ENSAPLG00000016417	DE & DS	ENSMGAG00000001437	DE & DS	ENSNMEG00000017473	DE & DS
ENSAPLG00000012265	DE & DS	ENSMGAG00000012953	DE & DS	ENSNMEG00000015811	DE & DS
ENSAPLG00000009326	DE & DS	ENSMGAG00000009803	DE & DS	ENSNMEG00000007352	DE & DS
ENSAPLG00000007074	DE & DS	ENSMGAG00000013059	DE & DS	ENSNMEG00000000336	DE & DS
ENSAPLG00000013203	DE & DS	ENSMGAG00000011135	DE & DS	ENSNMEG00000022986	DE & DS
ENSAPLG00000016325	DE & DS	ENSMGAG00000001371	DE & DS	ENSNMEG00000021436	DE & DS
ENSAPLG00000009530	DE & DS	ENSMGAG00000003145	DE & DS	ENSNMEG00000010452	DE & DS
ENSAPLG00000013843	DE & DS	ENSMGAG00000001626	DE & DS	ENSNMEG00000019225	DE & DS
ENSAPLG00000014303	DE & DS	ENSMGAG00000007335	DS only	ENSNMEG00000009647	DE & DS
ENSAPLG00000003370	DE & DS	ENSMGAG00000008964	DS only	ENSNMEG00000008039	DE & DS
ENSAPLG00000002815	DE & DS	ENSMGAG00000001322	DS only	ENSNMEG00000001014	DE & DS
ENSAPLG00000006321	DE & DS	ENSMGAG00000012333	DS only	ENSNMEG00000006571	DE & DS
ENSAPLG00000009924	DE & DS	ENSMGAG00000007174	DS only	ENSNMEG00000017979	DE & DS
ENSAPLG00000005294	DE & DS	ENSMGAG00000002176	DS only	ENSNMEG00000016040	DE & DS
ENSAPLG00000008836	DE & DS	ENSMGAG00000005868	DS only	ENSNMEG00000019624	DE & DS
ENSAPLG00000025210	DE & DS	ENSMGAG00000006720	DS only	ENSNMEG00000012565	DE & DS
ENSAPLG00000005697	DE & DS	ENSMGAG00000008071	DS only	ENSNMEG00000017264	DE & DS
ENSAPLG00000008120	DE & DS	ENSMGAG00000012096	DS only	ENSNMEG00000000139	DE & DS
ENSAPLG00000012532	DE & DS	ENSMGAG00000006429	DS only	ENSNMEG00000019509	DE & DS
ENSAPLG00000016333	DE & DS	ENSMGAG00000001576	DS only	ENSNMEG00000008146	DE & DS
ENSAPLG00000016238	DE & DS	ENSMGAG00000000883	DS only	ENSNMEG00000020581	DE & DS
ENSAPLG00000003936	DE & DS	ENSMGAG00000006850	DS only	ENSNMEG00000004483	DE & DS
ENSAPLG00000010863	DE & DS	ENSMGAG00000003421	DS only	ENSNMEG00000016513	DE & DS
ENSAPLG00000013854	DE & DS	ENSMGAG00000008821	DS only	ENSNMEG00000017454	DE & DS
ENSAPLG00000002219	DE & DS	ENSMGAG00000002073	DS only	ENSNMEG00000022310	DE & DS
ENSAPLG00000005013	DE & DS	ENSMGAG00000012844	DS only	ENSNMEG00000003839	DE & DS
ENSAPLG00000006103	DE & DS	ENSMGAG00000002694	DS only	ENSNMEG00000001469	DE & DS
ENSAPLG00000006212	DE & DS	ENSMGAG00000010557	DS only	ENSNMEG00000001650	DE & DS
ENSAPLG00000015301	DE & DS	ENSMGAG00000003722	DS only	ENSNMEG00000021055	DE & DS
ENSAPLG00000010695	DE & DS	ENSMGAG00000006531	DS only	ENSNMEG00000001716	DE & DS
ENSAPLG00000008450	DE & DS	ENSMGAG00000005667	DS only	ENSNMEG00000018073	DE & DS
ENSAPLG00000013907	DE & DS	ENSMGAG00000010880	DS only	ENSNMEG00000016939	DE & DS
ENSAPLG00000003111	DE & DS	ENSMGAG00000006216	DS only	ENSNMEG00000007624	DE & DS
ENSAPLG00000009989	DE & DS	ENSMGAG00000000877	DS only	ENSNMEG00000017991	DE & DS
ENSAPLG00000004234	DE & DS	ENSMGAG00000011788	DS only	ENSNMEG00000006811	DE & DS
ENSAPLG00000004237	DE & DS	ENSMGAG00000007467	DS only	ENSNMEG00000000712	DE & DS
ENSAPLG00000001208	DE & DS	ENSMGAG00000009486	DS only	ENSNMEG00000009415	DE & DS
ENSAPLG00000027602	DE & DS	ENSMGAG00000014021	DS only	ENSNMEG00000003699	DE & DS
ENSAPLG00000015070	DE & DS	ENSMGAG00000009602	DS only	ENSNMEG00000001472	DE & DS
ENSAPLG00000012095	DE & DS	ENSMGAG00000013320	DS only	ENSNMEG00000019765	DE & DS
ENSAPLG00000012553	DE & DS	ENSMGAG00000013741	DS only	ENSNMEG00000004004	DE & DS
ENSAPLG00000030133	DE & DS	ENSMGAG00000013699	DS only	ENSNMEG00000008855	DE & DS
ENSAPLG00000009844	DE & DS	ENSMGAG00000013416	DS only	ENSNMEG00000007954	DE & DS
ENSAPLG00000002450	DE & DS	ENSMGAG00000010789	DS only	ENSNMEG00000022066	DE & DS
ENSAPLG00000004027	DE & DS	ENSMGAG00000004927	DS only	ENSNMEG00000019473	DE & DS
ENSAPLG00000006037	DE & DS	ENSMGAG00000012461	DS only	ENSNMEG00000006156	DE & DS
ENSAPLG00000002766	DE & DS	ENSMGAG00000013778	DS only	ENSNMEG00000008551	DE & DS
ENSAPLG00000006033	DE & DS	ENSMGAG00000007943	DS only	ENSNMEG00000021389	DE & DS
ENSAPLG00000007649	DE & DS	ENSMGAG00000001056	DS only	ENSNMEG00000022374	DE & DS
ENSAPLG00000003409	DE & DS	ENSMGAG00000004798	DS only	ENSNMEG00000003170	DE & DS
ENSAPLG00000015688	DE & DS	ENSMGAG00000010358	DS only	ENSNMEG00000015633	DE & DS
ENSAPLG00000002082	DE & DS	ENSMGAG00000004271	DS only	ENSNMEG00000007832	DE & DS
ENSAPLG00000016017	DE & DS	ENSMGAG00000010263	DS only	ENSNMEG00000004371	DE & DS
ENSAPLG00000015288	DE & DS	ENSMGAG00000007448	DS only	ENSNMEG00000011542	DE & DS
ENSAPLG00000002615	DE & DS	ENSMGAG00000006774	DS only	ENSNMEG00000021223	DE & DS
ENSAPLG00000005243	DE & DS	ENSMGAG00000002160	DS only	ENSNMEG00000020121	DE & DS
ENSAPLG00000014057	DE & DS	ENSMGAG00000004036	DS only	ENSNMEG00000021473	DE & DS
ENSAPLG00000002421	DE & DS	ENSMGAG00000010558	DS only	ENSNMEG00000022118	DE & DS
ENSAPLG00000021920	DE & DS	ENSMGAG00000004903	DS only	ENSNMEG00000021769	DE & DS
ENSAPLG00000005248	DE & DS	ENSMGAG00000000986	DS only	ENSNMEG00000019467	DE & DS
ENSAPLG00000006496	DE & DS	ENSMGAG00000005288	DS only	ENSNMEG00000018910	DE & DS
ENSAPLG00000015052	DE & DS	ENSMGAG00000003697	DS only	ENSNMEG00000003487	DE & DS
ENSAPLG00000006003	DE & DS	ENSMGAG00000007868	DS only	ENSNMEG00000018918	DE & DS
ENSAPLG00000006006	DE & DS	ENSMGAG00000010893	DS only	ENSNMEG00000013245	DE & DS
ENSAPLG00000006859	DE & DS	ENSMGAG00000011139	DS only	ENSNMEG00000016011	DE & DS
ENSAPLG00000005727	DE & DS	ENSMGAG00000010217	DS only	ENSNMEG00000016010	DE & DS
ENSAPLG00000005408	DE & DS	ENSMGAG00000005073	DS only	ENSNMEG00000018411	DE & DS
ENSAPLG00000007860	DE & DS	ENSMGAG00000003361	DS only	ENSNMEG00000006837	DE & DS
ENSAPLG00000013321	DE & DS	ENSMGAG00000003623	DE only	ENSNMEG00000009461	DE & DS
ENSAPLG00000014048	DS only	ENSMGAG00000002719	DE only	ENSNMEG00000020809	DE & DS
ENSAPLG00000006319	DS only	ENSMGAG00000003621	DE only	ENSNMEG00000005197	DE & DS
ENSAPLG00000002635	DS only	ENSMGAG00000003626	DE only	ENSNMEG00000011551	DE & DS
ENSAPLG00000016038	DS only	ENSMGAG00000003625	DE only	ENSNMEG00000012161	DE & DS
ENSAPLG00000014234	DS only	ENSMGAG00000003999	DE only	ENSNMEG00000013122	DE & DS
ENSAPLG00000014040	DS only	ENSMGAG00000003629	DE only	ENSNMEG00000009665	DE & DS
ENSAPLG00000004684	DS only	ENSMGAG00000014657	DE only	ENSNMEG00000007670	DS only
ENSAPLG00000006312	DS only	ENSMGAG00000014654	DE only	ENSNMEG00000001581	DS only
ENSAPLG00000007546	DS only	ENSMGAG00000014655	DE only	ENSNMEG00000007042	DS only
ENSAPLG00000028213	DS only	ENSMGAG00000014499	DE only	ENSNMEG00000009043	DS only
ENSAPLG00000012896	DS only	ENSMGAG00000008322	DE only	ENSNMEG00000021914	DS only
ENSAPLG00000029466	DS only	ENSMGAG00000014491	DE only	ENSNMEG00000022682	DS only
ENSAPLG00000008094	DS only	ENSMGAG00000014493	DE only	ENSNMEG00000007444	DS only
ENSAPLG00000012955	DS only	ENSMGAG00000014495	DE only	ENSNMEG00000019712	DS only
ENSAPLG00000006010	DS only	ENSMGAG00000010340	DE only	ENSNMEG00000003715	DS only
ENSAPLG00000016409	DS only	ENSMGAG00000014497	DE only	ENSNMEG00000018627	DS only
ENSAPLG00000013952	DS only	ENSMGAG00000011227	DE only	ENSNMEG00000016529	DS only
ENSAPLG00000014191	DS only	ENSMGAG00000001319	DE only	ENSNMEG00000017796	DS only
ENSAPLG00000009818	DS only	ENSMGAG00000007092	DE only	ENSNMEG00000022351	DS only
ENSAPLG00000007222	DS only	ENSMGAG00000016503	DE only	ENSNMEG00000017251	DS only
ENSAPLG00000011841	DS only	ENSMGAG00000009318	DE only	ENSNMEG00000016948	DS only
ENSAPLG00000007855	DS only	ENSMGAG00000002274	DE only	ENSNMEG00000015873	DS only
ENSAPLG00000022073	DS only	ENSMGAG00000006420	DE only	ENSNMEG00000013223	DS only
ENSAPLG00000007390	DS only	ENSMGAG00000013125	DE only	ENSNMEG00000007840	DS only
ENSAPLG00000015481	DS only	ENSMGAG00000013127	DE only	ENSNMEG00000000066	DS only
ENSAPLG00000004247	DS only	ENSMGAG00000013126	DE only	ENSNMEG00000001954	DS only
ENSAPLG00000007645	DS only	ENSMGAG00000005629	DE only	ENSNMEG00000014873	DS only
ENSAPLG00000008388	DS only	ENSMGAG00000013120	DE only	ENSNMEG00000023050	DS only
ENSAPLG00000001115	DS only	ENSMGAG00000013122	DE only	ENSNMEG00000004926	DS only
ENSAPLG00000004758	DS only	ENSMGAG00000012694	DE only	ENSNMEG00000013398	DS only
ENSAPLG00000013746	DS only	ENSMGAG00000012551	DE only	ENSNMEG00000018876	DS only
ENSAPLG00000015231	DS only	ENSMGAG00000012556	DE only	ENSNMEG00000019326	DS only
ENSAPLG00000008635	DS only	ENSMGAG00000012555	DE only	ENSNMEG00000012061	DS only
ENSAPLG00000006583	DS only	ENSMGAG00000012554	DE only	ENSNMEG00000006743	DS only
ENSAPLG00000003473	DS only	ENSMGAG00000006951	DE only	ENSNMEG00000010847	DS only
ENSAPLG00000012518	DS only	ENSMGAG00000012559	DE only	ENSNMEG00000018532	DS only
ENSAPLG00000009017	DS only	ENSMGAG00000011357	DE only	ENSNMEG00000018531	DS only
ENSAPLG00000004514	DS only	ENSMGAG00000001070	DE only	ENSNMEG00000018639	DS only
ENSAPLG00000028298	DS only	ENSMGAG00000003513	DE only	ENSNMEG00000021787	DS only
ENSAPLG00000001903	DS only	ENSMGAG00000010997	DE only	ENSNMEG00000021628	DS only
ENSAPLG00000002298	DS only	ENSMGAG00000010806	DE only	ENSNMEG00000011427	DS only
ENSAPLG00000009953	DS only	ENSMGAG00000017109	DE only	ENSNMEG00000016316	DS only
ENSAPLG00000016258	DS only	ENSMGAG00000010804	DE only	ENSNMEG00000008736	DS only
ENSAPLG00000009493	DS only	ENSMGAG00000010800	DE only	ENSNMEG00000005809	DS only
ENSAPLG00000006934	DS only	ENSMGAG00000002717	DE only	ENSNMEG00000012095	DS only
ENSAPLG00000010887	DS only	ENSMGAG00000017107	DE only	ENSNMEG00000005183	DS only
ENSAPLG00000010515	DS only	ENSMGAG00000017106	DE only	ENSNMEG00000016720	DS only
ENSAPLG00000005142	DS only	ENSMGAG00000006387	DE only	ENSNMEG00000014663	DS only
ENSAPLG00000014628	DS only	ENSMGAG00000006386	DE only	ENSNMEG00000010184	DS only
ENSAPLG00000003576	DS only	ENSMGAG00000007894	DE only	ENSNMEG00000020197	DS only
ENSAPLG00000010382	DS only	ENSMGAG00000007890	DE only	ENSNMEG00000002090	DS only
ENSAPLG00000014389	DS only	ENSMGAG00000009606	DE only	ENSNMEG00000009630	DS only
ENSAPLG00000015151	DS only	ENSMGAG00000003716	DE only	ENSNMEG00000015381	DS only
ENSAPLG00000006373	DS only	ENSMGAG00000010073	DE only	ENSNMEG00000023005	DS only
ENSAPLG00000008336	DS only	ENSMGAG00000003713	DE only	ENSNMEG00000015810	DS only
ENSAPLG00000007566	DS only	ENSMGAG00000005949	DE only	ENSNMEG00000013094	DS only
ENSAPLG00000004728	DS only	ENSMGAG00000013056	DE only	ENSNMEG00000013098	DS only
ENSAPLG00000015851	DS only	ENSMGAG00000002665	DE only	ENSNMEG00000013343	DS only
ENSAPLG00000009719	DS only	ENSMGAG00000002666	DE only	ENSNMEG00000015075	DS only
ENSAPLG00000011251	DS only	ENSMGAG00000002667	DE only	ENSNMEG00000013018	DS only
ENSAPLG00000013128	DS only	ENSMGAG00000005943	DE only	ENSNMEG00000018049	DS only
ENSAPLG00000013571	DS only	ENSMGAG00000010978	DE only	ENSNMEG00000019044	DS only
ENSAPLG00000008834	DS only	ENSMGAG00000012881	DE only	ENSNMEG00000018273	DS only
ENSAPLG00000005062	DS only	ENSMGAG00000005493	DE only	ENSNMEG00000011166	DS only
ENSAPLG00000008838	DS only	ENSMGAG00000012883	DE only	ENSNMEG00000011282	DS only
ENSAPLG00000009928	DS only	ENSMGAG00000012882	DE only	ENSNMEG00000005456	DS only
ENSAPLG00000005693	DS only	ENSMGAG00000004946	DE only	ENSNMEG00000017977	DS only
ENSAPLG00000014780	DS only	ENSMGAG00000010229	DE only	ENSNMEG00000012670	DS only
ENSAPLG00000012347	DS only	ENSMGAG00000005498	DE only	ENSNMEG00000011202	DS only
ENSAPLG00000003632	DS only	ENSMGAG00000001386	DE only	ENSNMEG00000005095	DS only
ENSAPLG00000005152	DS only	ENSMGAG00000001387	DE only	ENSNMEG00000018057	DS only
ENSAPLG00000014217	DS only	ENSMGAG00000014725	DE only	ENSNMEG00000010082	DS only
ENSAPLG00000017968	DS only	ENSMGAG00000006768	DE only	ENSNMEG00000012593	DS only
ENSAPLG00000009238	DS only	ENSMGAG00000001380	DE only	ENSNMEG00000009088	DS only
ENSAPLG00000002596	DS only	ENSMGAG00000011512	DE only	ENSNMEG00000004486	DS only
ENSAPLG00000023462	DS only	ENSMGAG00000006760	DE only	ENSNMEG00000021695	DS only
ENSAPLG00000016331	DS only	ENSMGAG00000006763	DE only	ENSNMEG00000007248	DS only
ENSAPLG00000003471	DS only	ENSMGAG00000003409	DE only	ENSNMEG00000009153	DS only
ENSAPLG00000007644	DS only	ENSMGAG00000007964	DE only	ENSNMEG00000008625	DS only
ENSAPLG00000014317	DS only	ENSMGAG00000009879	DE only	ENSNMEG00000014502	DS only
ENSAPLG00000011385	DS only	ENSMGAG00000007967	DE only	ENSNMEG00000012058	DS only
ENSAPLG00000014251	DS only	ENSMGAG00000003403	DE only	ENSNMEG00000018827	DS only
ENSAPLG00000009509	DS only	ENSMGAG00000003402	DE only	ENSNMEG00000016104	DS only
ENSAPLG00000014254	DS only	ENSMGAG00000009876	DE only	ENSNMEG00000006727	DS only
ENSAPLG00000009828	DS only	ENSMGAG00000006160	DE only	ENSNMEG00000020620	DS only
ENSAPLG00000007415	DS only	ENSMGAG00000009870	DE only	ENSNMEG00000000704	DS only
ENSAPLG00000008538	DS only	ENSMGAG00000006165	DE only	ENSNMEG00000009994	DS only
ENSAPLG00000009933	DS only	ENSMGAG00000009873	DE only	ENSNMEG00000011373	DS only
ENSAPLG00000002462	DS only	ENSMGAG00000005700	DE only	ENSNMEG00000003272	DS only
ENSAPLG00000004171	DS only	ENSMGAG00000014475	DE only	ENSNMEG00000013579	DS only
ENSAPLG00000005012	DS only	ENSMGAG00000002343	DE only	ENSNMEG00000009919	DS only
ENSAPLG00000006100	DS only	ENSMGAG00000001314	DE only	ENSNMEG00000012169	DS only
ENSAPLG00000004337	DS only	ENSMGAG00000013447	DE only	ENSNMEG00000005971	DS only
ENSAPLG00000003823	DS only	ENSMGAG00000004830	DE only	ENSNMEG00000002112	DS only
ENSAPLG00000006586	DS only	ENSMGAG00000004836	DE only	ENSNMEG00000019440	DS only
ENSAPLG00000003781	DS only	ENSMGAG00000013440	DE only	ENSNMEG00000020483	DS only
ENSAPLG00000015675	DS only	ENSMGAG00000004834	DE only	ENSNMEG00000002542	DS only
ENSAPLG00000003947	DS only	ENSMGAG00000010450	DE only	ENSNMEG00000008653	DS only
ENSAPLG00000008987	DS only	ENSMGAG00000004839	DE only	ENSNMEG00000022175	DS only
ENSAPLG00000014311	DS only	ENSMGAG00000009271	DE only	ENSNMEG00000013299	DS only
ENSAPLG00000007574	DS only	ENSMGAG00000013448	DE only	ENSNMEG00000014208	DS only
ENSAPLG00000004640	DS only	ENSMGAG00000009275	DE only	ENSNMEG00000001787	DS only
ENSAPLG00000007340	DS only	ENSMGAG00000007638	DE only	ENSNMEG00000002356	DS only
ENSAPLG00000014092	DS only	ENSMGAG00000009479	DE only	ENSNMEG00000020943	DS only
ENSAPLG00000007189	DS only	ENSMGAG00000010709	DE only	ENSNMEG00000017289	DS only
ENSAPLG00000013269	DS only	ENSMGAG00000006612	DE only	ENSNMEG00000018179	DS only
ENSAPLG00000012708	DS only	ENSMGAG00000005126	DE only	ENSNMEG00000009391	DS only
ENSAPLG00000004239	DS only	ENSMGAG00000011993	DE only	ENSNMEG00000021318	DS only
ENSAPLG00000016174	DS only	ENSMGAG00000005122	DE only	ENSNMEG00000008558	DS only
ENSAPLG00000001146	DS only	ENSMGAG00000005123	DE only	ENSNMEG00000018170	DS only
ENSAPLG00000011881	DS only	ENSMGAG00000009476	DE only	ENSNMEG00000001703	DS only
ENSAPLG00000003817	DS only	ENSMGAG00000011995	DE only	ENSNMEG00000003275	DS only
ENSAPLG00000013385	DS only	ENSMGAG00000002044	DE only	ENSNMEG00000008842	DS only
ENSAPLG00000004439	DS only	ENSMGAG00000002045	DE only	ENSNMEG00000018840	DS only
ENSAPLG00000015610	DS only	ENSMGAG00000002040	DE only	ENSNMEG00000006158	DS only
ENSAPLG00000011948	DS only	ENSMGAG00000002041	DE only	ENSNMEG00000011159	DS only
ENSAPLG00000005320	DS only	ENSMGAG00000005012	DE only	ENSNMEG00000006095	DS only
ENSAPLG00000002733	DS only	ENSMGAG00000013956	DE only	ENSNMEG00000023202	DS only
ENSAPLG00000027687	DS only	ENSMGAG00000011223	DE only	ENSNMEG00000011156	DS only
ENSAPLG00000000687	DS only	ENSMGAG00000002048	DE only	ENSNMEG00000006522	DS only
ENSAPLG00000010078	DS only	ENSMGAG00000002049	DE only	ENSNMEG00000012338	DS only
ENSAPLG00000028652	DS only	ENSMGAG00000001255	DE only	ENSNMEG00000016531	DS only
ENSAPLG00000011901	DS only	ENSMGAG00000013934	DE only	ENSNMEG00000001363	DS only
ENSAPLG00000019197	DS only	ENSMGAG00000013683	DE only	ENSNMEG00000015634	DS only
ENSAPLG00000012657	DS only	ENSMGAG00000013932	DE only	ENSNMEG00000017128	DS only
ENSAPLG00000012019	DS only	ENSMGAG00000013685	DE only	ENSNMEG00000015589	DS only
ENSAPLG00000004152	DS only	ENSMGAG00000013930	DE only	ENSNMEG00000019577	DS only
ENSAPLG00000013166	DS only	ENSMGAG00000001316	DE only	ENSNMEG00000017124	DS only
ENSAPLG00000000892	DS only	ENSMGAG00000013688	DE only	ENSNMEG00000005993	DS only
ENSAPLG00000014822	DS only	ENSMGAG00000010374	DE only	ENSNMEG00000015730	DS only
ENSAPLG00000016448	DS only	ENSMGAG00000004548	DE only	ENSNMEG00000015908	DS only
ENSAPLG00000016158	DS only	ENSMGAG00000001258	DE only	ENSNMEG00000010656	DS only
ENSAPLG00000007137	DS only	ENSMGAG00000010370	DE only	ENSNMEG00000013958	DS only
ENSAPLG00000004980	DS only	ENSMGAG00000013938	DE only	ENSNMEG00000017539	DS only
ENSAPLG00000015197	DS only	ENSMGAG00000010372	DE only	ENSNMEG00000006499	DS only
ENSAPLG00000020011	DS only	ENSMGAG00000014003	DE only	ENSNMEG00000005610	DS only
ENSAPLG00000003139	DS only	ENSMGAG00000010019	DE only	ENSNMEG00000012975	DS only
ENSAPLG00000002694	DS only	ENSMGAG00000014005	DE only	ENSNMEG00000008763	DS only
ENSAPLG00000002917	DS only	ENSMGAG00000014004	DE only	ENSNMEG00000011008	DS only
ENSAPLG00000010536	DS only	ENSMGAG00000010011	DE only	ENSNMEG00000008293	DS only
ENSAPLG00000008877	DS only	ENSMGAG00000014009	DE only	ENSNMEG00000003978	DS only
ENSAPLG00000007870	DS only	ENSMGAG00000010014	DE only	ENSNMEG00000000501	DS only
ENSAPLG00000015330	DS only	ENSMGAG00000007701	DE only	ENSNMEG00000014770	DS only
ENSAPLG00000010459	DS only	ENSMGAG00000007702	DE only	ENSNMEG00000006340	DS only
ENSAPLG00000001449	DS only	ENSMGAG00000010017	DE only	ENSNMEG00000008677	DS only
ENSAPLG00000017843	DS only	ENSMGAG00000005233	DE only	ENSNMEG00000014521	DS only
ENSAPLG00000009179	DS only	ENSMGAG00000005230	DE only	ENSNMEG00000020933	DS only
ENSAPLG00000010820	DS only	ENSMGAG00000005231	DE only	ENSNMEG00000013882	DS only
ENSAPLG00000009272	DS only	ENSMGAG00000005236	DE only	ENSNMEG00000002361	DS only
ENSAPLG00000007942	DS only	ENSMGAG00000008010	DE only	ENSNMEG00000011907	DS only
ENSAPLG00000007435	DS only	ENSMGAG00000005234	DE only	ENSNMEG00000007546	DS only
ENSAPLG00000028484	DS only	ENSMGAG00000008012	DE only	ENSNMEG00000002274	DS only
ENSAPLG00000015601	DS only	ENSMGAG00000008019	DE only	ENSNMEG00000013231	DS only
ENSAPLG00000001568	DS only	ENSMGAG00000013594	DE only	ENSNMEG00000006749	DS only
ENSAPLG00000009978	DS only	ENSMGAG00000013596	DE only	ENSNMEG00000002478	DS only
ENSAPLG00000015697	DS only	ENSMGAG00000013597	DE only	ENSNMEG00000020277	DS only
ENSAPLG00000010097	DS only	ENSMGAG00000013591	DE only	ENSNMEG00000023228	DE only
ENSAPLG00000008474	DS only	ENSMGAG00000013592	DE only	ENSNMEG00000008820	DE only
ENSAPLG00000030109	DS only	ENSMGAG00000013843	DE only	ENSNMEG00000022606	DE only
ENSAPLG00000014189	DS only	ENSMGAG00000013841	DE only	ENSNMEG00000022608	DE only
ENSAPLG00000012035	DS only	ENSMGAG00000013598	DE only	ENSNMEG00000023227	DE only
ENSAPLG00000003303	DS only	ENSMGAG00000013844	DE only	ENSNMEG00000008828	DE only
ENSAPLG00000005642	DS only	ENSMGAG00000004725	DE only	ENSNMEG00000023222	DE only
ENSAPLG00000009963	DS only	ENSMGAG00000004721	DE only	ENSNMEG00000019547	DE only
ENSAPLG00000012632	DS only	ENSMGAG00000011519	DE only	ENSNMEG00000017095	DE only
ENSAPLG00000003770	DS only	ENSMGAG00000011517	DE only	ENSNMEG00000017090	DE only
ENSAPLG00000028313	DE only	ENSMGAG00000003164	DE only	ENSNMEG00000017092	DE only
ENSAPLG00000008393	DE only	ENSMGAG00000004168	DE only	ENSNMEG00000011244	DE only
ENSAPLG00000011139	DE only	ENSMGAG00000009383	DE only	ENSNMEG00000021789	DE only
ENSAPLG00000008397	DE only	ENSMGAG00000009742	DE only	ENSNMEG00000023229	DE only
ENSAPLG00000008395	DE only	ENSMGAG00000001664	DE only	ENSNMEG00000019493	DE only
ENSAPLG00000021936	DE only	ENSMGAG00000007412	DE only	ENSNMEG00000010729	DE only
ENSAPLG00000004805	DE only	ENSMGAG00000007413	DE only	ENSNMEG00000019491	DE only
ENSAPLG00000021932	DE only	ENSMGAG00000009126	DE only	ENSNMEG00000019496	DE only
ENSAPLG00000031087	DE only	ENSMGAG00000001660	DE only	ENSNMEG00000001355	DE only
ENSAPLG00000003865	DE only	ENSMGAG00000009656	DE only	ENSNMEG00000001424	DE only
ENSAPLG00000008623	DE only	ENSMGAG00000007417	DE only	ENSNMEG00000019495	DE only
ENSAPLG00000014328	DE only	ENSMGAG00000008701	DE only	ENSNMEG00000007920	DE only
ENSAPLG00000008621	DE only	ENSMGAG00000009659	DE only	ENSNMEG00000019498	DE only
ENSAPLG00000008626	DE only	ENSMGAG00000008705	DE only	ENSNMEG00000010726	DE only
ENSAPLG00000003863	DE only	ENSMGAG00000008706	DE only	ENSNMEG00000010724	DE only
ENSAPLG00000014322	DE only	ENSMGAG00000003143	DE only	ENSNMEG00000017146	DE only
ENSAPLG00000008159	DE only	ENSMGAG00000003165	DE only	ENSNMEG00000022590	DE only
ENSAPLG00000008628	DE only	ENSMGAG00000004057	DE only	ENSNMEG00000022593	DE only
ENSAPLG00000008629	DE only	ENSMGAG00000001229	DE only	ENSNMEG00000022592	DE only
ENSAPLG00000014454	DE only	ENSMGAG00000003140	DE only	ENSNMEG00000019654	DE only
ENSAPLG00000014455	DE only	ENSMGAG00000008836	DE only	ENSNMEG00000000340	DE only
ENSAPLG00000014324	DE only	ENSMGAG00000004619	DE only	ENSNMEG00000019657	DE only
ENSAPLG00000014288	DE only	ENSMGAG00000008833	DE only	ENSNMEG00000016941	DE only
ENSAPLG00000018780	DE only	ENSMGAG00000008832	DE only	ENSNMEG00000013134	DE only
ENSAPLG00000014937	DE only	ENSMGAG00000004611	DE only	ENSNMEG00000016944	DE only
ENSAPLG00000006949	DE only	ENSMGAG00000005216	DE only	ENSNMEG00000016947	DE only
ENSAPLG00000013573	DE only	ENSMGAG00000008839	DE only	ENSNMEG00000013130	DE only
ENSAPLG00000013479	DE only	ENSMGAG00000008838	DE only	ENSNMEG00000013393	DE only
ENSAPLG00000018034	DE only	ENSMGAG00000009492	DE only	ENSNMEG00000013397	DE only
ENSAPLG00000028285	DE only	ENSMGAG00000009490	DE only	ENSNMEG00000006348	DE only
ENSAPLG00000005040	DE only	ENSMGAG00000010168	DE only	ENSNMEG00000002157	DE only
ENSAPLG00000009925	DE only	ENSMGAG00000010169	DE only	ENSNMEG00000006345	DE only
ENSAPLG00000004807	DE only	ENSMGAG00000009495	DE only	ENSNMEG00000002152	DE only
ENSAPLG00000005049	DE only	ENSMGAG00000010991	DE only	ENSNMEG00000007217	DE only
ENSAPLG00000005048	DE only	ENSMGAG00000011429	DE only	ENSNMEG00000011052	DE only
ENSAPLG00000013577	DE only	ENSMGAG00000010161	DE only	ENSNMEG00000021896	DE only
ENSAPLG00000008025	DE only	ENSMGAG00000010162	DE only	ENSNMEG00000007213	DE only
ENSAPLG00000004242	DE only	ENSMGAG00000005211	DE only	ENSNMEG00000007211	DE only
ENSAPLG00000015847	DE only	ENSMGAG00000015190	DE only	ENSNMEG00000007746	DE only
ENSAPLG00000008020	DE only	ENSMGAG00000011168	DE only	ENSNMEG00000011050	DE only
ENSAPLG00000024706	DE only	ENSMGAG00000011165	DE only	ENSNMEG00000017892	DE only
ENSAPLG00000008022	DE only	ENSMGAG00000005213	DE only	ENSNMEG00000021890	DE only
ENSAPLG00000008023	DE only	ENSMGAG00000011162	DE only	ENSNMEG00000002088	DE only
ENSAPLG00000003911	DE only	ENSMGAG00000015199	DE only	ENSNMEG00000005951	DE only
ENSAPLG00000004249	DE only	ENSMGAG00000000995	DE only	ENSNMEG00000007327	DE only
ENSAPLG00000014526	DE only	ENSMGAG00000003390	DE only	ENSNMEG00000007324	DE only
ENSAPLG00000001359	DE only	ENSMGAG00000015257	DE only	ENSNMEG00000015644	DE only
ENSAPLG00000014033	DE only	ENSMGAG00000012159	DE only	ENSNMEG00000017568	DE only
ENSAPLG00000003917	DE only	ENSMGAG00000010990	DE only	ENSNMEG00000020404	DE only
ENSAPLG00000010525	DE only	ENSMGAG00000014864	DE only	ENSNMEG00000007693	DE only
ENSAPLG00000013936	DE only	ENSMGAG00000014861	DE only	ENSNMEG00000012868	DE only
ENSAPLG00000013937	DE only	ENSMGAG00000012152	DE only	ENSNMEG00000007449	DE only
ENSAPLG00000002060	DE only	ENSMGAG00000014863	DE only	ENSNMEG00000009698	DE only
ENSAPLG00000013939	DE only	ENSMGAG00000012150	DE only	ENSNMEG00000007696	DE only
ENSAPLG00000015039	DE only	ENSMGAG00000011790	DE only	ENSNMEG00000007694	DE only
ENSAPLG00000011138	DE only	ENSMGAG00000006885	DE only	ENSNMEG00000008950	DE only
ENSAPLG00000011627	DE only	ENSMGAG00000011769	DE only	ENSNMEG00000012712	DE only
ENSAPLG00000008151	DE only	ENSMGAG00000011768	DE only	ENSNMEG00000013628	DE only
ENSAPLG00000028315	DE only	ENSMGAG00000007566	DE only	ENSNMEG00000015649	DE only
ENSAPLG00000010239	DE only	ENSMGAG00000007567	DE only	ENSNMEG00000022904	DE only
ENSAPLG00000010378	DE only	ENSMGAG00000009720	DE only	ENSNMEG00000007807	DE only
ENSAPLG00000010236	DE only	ENSMGAG00000008138	DE only	ENSNMEG00000019543	DE only
ENSAPLG00000010231	DE only	ENSMGAG00000007562	DE only	ENSNMEG00000009971	DE only
ENSAPLG00000010233	DE only	ENSMGAG00000011761	DE only	ENSNMEG00000010115	DE only
ENSAPLG00000011310	DE only	ENSMGAG00000011760	DE only	ENSNMEG00000003335	DE only
ENSAPLG00000011312	DE only	ENSMGAG00000001713	DE only	ENSNMEG00000009976	DE only
ENSAPLG00000014146	DE only	ENSMGAG00000008636	DE only	ENSNMEG00000009977	DE only
ENSAPLG00000002378	DE only	ENSMGAG00000011764	DE only	ENSNMEG00000017960	DE only
ENSAPLG00000011316	DE only	ENSMGAG00000008633	DE only	ENSNMEG00000020192	DE only
ENSAPLG00000011317	DE only	ENSMGAG00000008632	DE only	ENSNMEG00000016169	DE only
ENSAPLG00000012441	DE only	ENSMGAG00000013131	DE only	ENSNMEG00000017963	DE only
ENSAPLG00000011319	DE only	ENSMGAG00000016608	DE only	ENSNMEG00000017965	DE only
ENSAPLG00000015491	DE only	ENSMGAG00000009086	DE only	ENSNMEG00000017968	DE only
ENSAPLG00000014149	DE only	ENSMGAG00000014914	DE only	ENSNMEG00000013402	DE only
ENSAPLG00000012445	DE only	ENSMGAG00000008564	DE only	ENSNMEG00000020199	DE only
ENSAPLG00000012444	DE only	ENSMGAG00000013330	DE only	ENSNMEG00000016167	DE only
ENSAPLG00000004101	DE only	ENSMGAG00000013331	DE only	ENSNMEG00000019871	DE only
ENSAPLG00000003662	DE only	ENSMGAG00000013333	DE only	ENSNMEG00000013404	DE only
ENSAPLG00000012687	DE only	ENSMGAG00000013334	DE only	ENSNMEG00000018521	DE only
ENSAPLG00000019077	DE only	ENSMGAG00000013335	DE only	ENSNMEG00000018522	DE only
ENSAPLG00000002698	DE only	ENSMGAG00000013336	DE only	ENSNMEG00000015948	DE only
ENSAPLG00000017438	DE only	ENSMGAG00000010744	DE only	ENSNMEG00000016540	DE only
ENSAPLG00000019499	DE only	ENSMGAG00000010747	DE only	ENSNMEG00000016543	DE only
ENSAPLG00000002958	DE only	ENSMGAG00000010740	DE only	ENSNMEG00000016542	DE only
ENSAPLG00000017430	DE only	ENSMGAG00000011698	DE only	ENSNMEG00000015944	DE only
ENSAPLG00000023413	DE only	ENSMGAG00000010742	DE only	ENSNMEG00000015947	DE only
ENSAPLG00000019492	DE only	ENSMGAG00000001805	DE only	ENSNMEG00000022033	DE only
ENSAPLG00000010301	DE only	ENSMGAG00000011694	DE only	ENSNMEG00000013718	DE only
ENSAPLG00000003609	DE only	ENSMGAG00000001806	DE only	ENSNMEG00000021680	DE only
ENSAPLG00000003608	DE only	ENSMGAG00000015516	DE only	ENSNMEG00000011270	DE only
ENSAPLG00000001999	DE only	ENSMGAG00000001800	DE only	ENSNMEG00000002556	DE only
ENSAPLG00000010307	DE only	ENSMGAG00000011693	DE only	ENSNMEG00000001293	DE only
ENSAPLG00000027144	DE only	ENSMGAG00000011692	DE only	ENSNMEG00000007805	DE only
ENSAPLG00000003607	DE only	ENSMGAG00000000828	DE only	ENSNMEG00000021809	DE only
ENSAPLG00000006200	DE only	ENSMGAG00000012966	DE only	ENSNMEG00000021807	DE only
ENSAPLG00000003603	DE only	ENSMGAG00000016641	DE only	ENSNMEG00000016767	DE only
ENSAPLG00000003602	DE only	ENSMGAG00000001457	DE only	ENSNMEG00000019559	DE only
ENSAPLG00000004070	DE only	ENSMGAG00000008525	DE only	ENSNMEG00000021800	DE only
ENSAPLG00000015149	DE only	ENSMGAG00000008563	DE only	ENSNMEG00000021801	DE only
ENSAPLG00000004075	DE only	ENSMGAG00000003246	DE only	ENSNMEG00000012044	DE only
ENSAPLG00000004079	DE only	ENSMGAG00000010582	DE only	ENSNMEG00000012045	DE only
ENSAPLG00000015146	DE only	ENSMGAG00000000821	DE only	ENSNMEG00000012046	DE only
ENSAPLG00000015141	DE only	ENSMGAG00000000822	DE only	ENSNMEG00000015019	DE only
ENSAPLG00000015143	DE only	ENSMGAG00000012086	DE only	ENSNMEG00000012042	DE only
ENSAPLG00000006759	DE only	ENSMGAG00000000824	DE only	ENSNMEG00000012043	DE only
ENSAPLG00000013648	DE only	ENSMGAG00000000825	DE only	ENSNMEG00000015011	DE only
ENSAPLG00000001970	DE only	ENSMGAG00000012083	DE only	ENSNMEG00000012049	DE only
ENSAPLG00000005883	DE only	ENSMGAG00000000827	DE only	ENSNMEG00000015015	DE only
ENSAPLG00000004155	DE only	ENSMGAG00000007155	DE only	ENSNMEG00000015705	DE only
ENSAPLG00000008653	DE only	ENSMGAG00000012336	DE only	ENSNMEG00000010421	DE only
ENSAPLG00000013644	DE only	ENSMGAG00000002442	DE only	ENSNMEG00000015708	DE only
ENSAPLG00000012819	DE only	ENSMGAG00000002911	DE only	ENSNMEG00000015497	DE only
ENSAPLG00000014213	DE only	ENSMGAG00000007150	DE only	ENSNMEG00000020043	DE only
ENSAPLG00000010016	DE only	ENSMGAG00000002446	DE only	ENSNMEG00000002886	DE only
ENSAPLG00000010010	DE only	ENSMGAG00000012330	DE only	ENSNMEG00000002333	DE only
ENSAPLG00000003717	DE only	ENSMGAG00000013860	DE only	ENSNMEG00000015493	DE only
ENSAPLG00000019789	DE only	ENSMGAG00000013206	DE only	ENSNMEG00000020831	DE only
ENSAPLG00000016969	DE only	ENSMGAG00000013200	DE only	ENSNMEG00000000973	DE only
ENSAPLG00000003731	DE only	ENSMGAG00000013202	DE only	ENSNMEG00000012449	DE only
ENSAPLG00000011265	DE only	ENSMGAG00000005516	DE only	ENSNMEG00000000971	DE only
ENSAPLG00000011260	DE only	ENSMGAG00000013989	DE only	ENSNMEG00000003207	DE only
ENSAPLG00000010098	DE only	ENSMGAG00000000830	DE only	ENSNMEG00000014942	DE only
ENSAPLG00000011263	DE only	ENSMGAG00000012961	DE only	ENSNMEG00000014941	DE only
ENSAPLG00000003739	DE only	ENSMGAG00000001931	DE only	ENSNMEG00000015499	DE only
ENSAPLG00000003738	DE only	ENSMGAG00000011183	DE only	ENSNMEG00000016610	DE only
ENSAPLG00000016667	DE only	ENSMGAG00000012578	DE only	ENSNMEG00000010722	DE only
ENSAPLG00000002485	DE only	ENSMGAG00000011185	DE only	ENSNMEG00000016612	DE only
ENSAPLG00000014841	DE only	ENSMGAG00000011184	DE only	ENSNMEG00000021244	DE only
ENSAPLG00000014847	DE only	ENSMGAG00000001938	DE only	ENSNMEG00000016614	DE only
ENSAPLG00000007298	DE only	ENSMGAG00000007481	DE only	ENSNMEG00000015128	DE only
ENSAPLG00000007740	DE only	ENSMGAG00000001178	DE only	ENSNMEG00000015129	DE only
ENSAPLG00000007741	DE only	ENSMGAG00000016426	DE only	ENSNMEG00000016618	DE only
ENSAPLG00000007742	DE only	ENSMGAG00000011345	DE only	ENSNMEG00000015124	DE only
ENSAPLG00000011417	DE only	ENSMGAG00000011344	DE only	ENSNMEG00000015125	DE only
ENSAPLG00000015111	DE only	ENSMGAG00000016421	DE only	ENSNMEG00000004482	DE only
ENSAPLG00000002893	DE only	ENSMGAG00000002957	DE only	ENSNMEG00000004480	DE only
ENSAPLG00000031233	DE only	ENSMGAG00000005475	DE only	ENSNMEG00000003595	DE only
ENSAPLG00000015117	DE only	ENSMGAG00000010326	DE only	ENSNMEG00000003591	DE only
ENSAPLG00000027818	DE only	ENSMGAG00000013110	DE only	ENSNMEG00000003593	DE only
ENSAPLG00000009037	DE only	ENSMGAG00000004478	DE only	ENSNMEG00000003840	DE only
ENSAPLG00000030257	DE only	ENSMGAG00000003654	DE only	ENSNMEG00000003598	DE only
ENSAPLG00000007343	DE only	ENSMGAG00000003655	DE only	ENSNMEG00000016949	DE only
ENSAPLG00000023390	DE only	ENSMGAG00000013114	DE only	ENSNMEG00000012288	DE only
ENSAPLG00000005671	DE only	ENSMGAG00000004299	DE only	ENSNMEG00000011680	DE only
ENSAPLG00000012663	DE only	ENSMGAG00000003650	DE only	ENSNMEG00000009997	DE only
ENSAPLG00000012665	DE only	ENSMGAG00000002708	DE only	ENSNMEG00000015832	DE only
ENSAPLG00000012664	DE only	ENSMGAG00000013118	DE only	ENSNMEG00000003931	DE only
ENSAPLG00000002647	DE only	ENSMGAG00000014640	DE only	ENSNMEG00000011687	DE only
ENSAPLG00000012666	DE only	ENSMGAG00000002703	DE only	ENSNMEG00000012286	DE only
ENSAPLG00000003454	DE only	ENSMGAG00000003658	DE only	ENSNMEG00000012285	DE only
ENSAPLG00000003455	DE only	ENSMGAG00000014646	DE only	ENSNMEG00000009858	DE only
ENSAPLG00000011787	DE only	ENSMGAG00000002890	DE only	ENSNMEG00000003445	DE only
ENSAPLG00000003453	DE only	ENSMGAG00000014489	DE only	ENSNMEG00000014836	DE only
ENSAPLG00000011654	DE only	ENSMGAG00000014488	DE only	ENSNMEG00000014835	DE only
ENSAPLG00000016142	DE only	ENSMGAG00000014482	DE only	ENSNMEG00000003441	DE only
ENSAPLG00000013423	DE only	ENSMGAG00000014481	DE only	ENSNMEG00000004641	DE only
ENSAPLG00000011653	DE only	ENSMGAG00000007089	DE only	ENSNMEG00000004640	DE only
ENSAPLG00000013428	DE only	ENSMGAG00000007088	DE only	ENSNMEG00000014838	DE only
ENSAPLG00000016149	DE only	ENSMGAG00000006628	DE only	ENSNMEG00000014639	DE only
ENSAPLG00000017941	DE only	ENSMGAG00000007083	DE only	ENSNMEG00000004312	DE only
ENSAPLG00000010066	DE only	ENSMGAG00000007082	DE only	ENSNMEG00000019655	DE only
ENSAPLG00000003532	DE only	ENSMGAG00000011231	DE only	ENSNMEG00000020452	DE only
ENSAPLG00000007122	DE only	ENSMGAG00000007080	DE only	ENSNMEG00000021108	DE only
ENSAPLG00000007123	DE only	ENSMGAG00000011237	DE only	ENSNMEG00000021107	DE only
ENSAPLG00000031124	DE only	ENSMGAG00000007085	DE only	ENSNMEG00000005841	DE only
ENSAPLG00000006348	DE only	ENSMGAG00000007084	DE only	ENSNMEG00000017141	DE only
ENSAPLG00000006347	DE only	ENSMGAG00000003090	DE only	ENSNMEG00000021100	DE only
ENSAPLG00000006346	DE only	ENSMGAG00000005836	DE only	ENSNMEG00000011682	DE only
ENSAPLG00000006345	DE only	ENSMGAG00000005837	DE only	ENSNMEG00000011619	DE only
ENSAPLG00000006432	DE only	ENSMGAG00000017352	DE only	ENSNMEG00000014726	DE only
ENSAPLG00000001965	DE only	ENSMGAG00000014342	DE only	ENSNMEG00000003066	DE only
ENSAPLG00000006342	DE only	ENSMGAG00000003096	DE only	ENSNMEG00000021700	DE only
ENSAPLG00000003068	DE only	ENSMGAG00000005833	DE only	ENSNMEG00000004001	DE only
ENSAPLG00000005702	DE only	ENSMGAG00000003098	DE only	ENSNMEG00000013131	DE only
ENSAPLG00000005703	DE only	ENSMGAG00000004290	DE only	ENSNMEG00000000635	DE only
ENSAPLG00000006507	DE only	ENSMGAG00000005839	DE only	ENSNMEG00000019014	DE only
ENSAPLG00000017896	DE only	ENSMGAG00000012424	DE only	ENSNMEG00000019015	DE only
ENSAPLG00000023484	DE only	ENSMGAG00000002673	DE only	ENSNMEG00000019013	DE only
ENSAPLG00000006503	DE only	ENSMGAG00000002672	DE only	ENSNMEG00000019011	DE only
ENSAPLG00000005708	DE only	ENSMGAG00000005951	DE only	ENSNMEG00000011395	DE only
ENSAPLG00000005709	DE only	ENSMGAG00000005957	DE only	ENSNMEG00000002016	DE only
ENSAPLG00000004656	DE only	ENSMGAG00000002676	DE only	ENSNMEG00000008794	DE only
ENSAPLG00000011493	DE only	ENSMGAG00000002675	DE only	ENSNMEG00000011391	DE only
ENSAPLG00000001746	DE only	ENSMGAG00000002679	DE only	ENSNMEG00000015454	DE only
ENSAPLG00000002735	DE only	ENSMGAG00000002678	DE only	ENSNMEG00000008790	DE only
ENSAPLG00000007412	DE only	ENSMGAG00000008048	DE only	ENSNMEG00000020531	DE only
ENSAPLG00000023901	DE only	ENSMGAG00000001061	DE only	ENSNMEG00000012335	DE only
ENSAPLG00000015956	DE only	ENSMGAG00000001060	DE only	ENSNMEG00000008002	DE only
ENSAPLG00000007635	DE only	ENSMGAG00000001065	DE only	ENSNMEG00000009575	DE only
ENSAPLG00000015954	DE only	ENSMGAG00000006289	DE only	ENSNMEG00000009576	DE only
ENSAPLG00000007630	DE only	ENSMGAG00000006287	DE only	ENSNMEG00000020764	DE only
ENSAPLG00000006728	DE only	ENSMGAG00000006284	DE only	ENSNMEG00000009570	DE only
ENSAPLG00000015950	DE only	ENSMGAG00000013242	DE only	ENSNMEG00000003866	DE only
ENSAPLG00000003918	DE only	ENSMGAG00000017170	DE only	ENSNMEG00000009572	DE only
ENSAPLG00000006725	DE only	ENSMGAG00000017171	DE only	ENSNMEG00000009573	DE only
ENSAPLG00000006724	DE only	ENSMGAG00000006379	DE only	ENSNMEG00000005999	DE only
ENSAPLG00000016204	DE only	ENSMGAG00000001520	DE only	ENSNMEG00000005997	DE only
ENSAPLG00000006721	DE only	ENSMGAG00000006371	DE only	ENSNMEG00000008319	DE only
ENSAPLG00000021396	DE only	ENSMGAG00000007887	DE only	ENSNMEG00000002011	DE only
ENSAPLG00000006722	DE only	ENSMGAG00000007885	DE only	ENSNMEG00000001895	DE only
ENSAPLG00000006231	DE only	ENSMGAG00000013055	DE only	ENSNMEG00000005991	DE only
ENSAPLG00000005859	DE only	ENSMGAG00000007888	DE only	ENSNMEG00000004267	DE only
ENSAPLG00000009768	DE only	ENSMGAG00000002669	DE only	ENSNMEG00000019121	DE only
ENSAPLG00000006688	DE only	ENSMGAG00000014267	DE only	ENSNMEG00000015515	DE only
ENSAPLG00000006235	DE only	ENSMGAG00000004546	DE only	ENSNMEG00000011203	DE only
ENSAPLG00000006239	DE only	ENSMGAG00000005481	DE only	ENSNMEG00000015514	DE only
ENSAPLG00000006689	DE only	ENSMGAG00000005480	DE only	ENSNMEG00000011669	DE only
ENSAPLG00000005857	DE only	ENSMGAG00000014260	DE only	ENSNMEG00000004269	DE only
ENSAPLG00000009762	DE only	ENSMGAG00000010906	DE only	ENSNMEG00000010379	DE only
ENSAPLG00000024380	DE only	ENSMGAG00000010900	DE only	ENSNMEG00000007392	DE only
ENSAPLG00000009962	DE only	ENSMGAG00000017002	DE only	ENSNMEG00000004869	DE only
ENSAPLG00000023737	DE only	ENSMGAG00000017003	DE only	ENSNMEG00000017629	DE only
ENSAPLG00000009615	DE only	ENSMGAG00000017001	DE only	ENSNMEG00000012346	DE only
ENSAPLG00000011785	DE only	ENSMGAG00000017006	DE only	ENSNMEG00000011626	DE only
ENSAPLG00000014036	DE only	ENSMGAG00000006597	DE only	ENSNMEG00000019465	DE only
ENSAPLG00000002081	DE only	ENSMGAG00000001393	DE only	ENSNMEG00000019461	DE only
ENSAPLG00000013332	DE only	ENSMGAG00000001392	DE only	ENSNMEG00000022291	DE only
ENSAPLG00000028873	DE only	ENSMGAG00000006598	DE only	ENSNMEG00000009377	DE only
ENSAPLG00000014034	DE only	ENSMGAG00000008045	DE only	ENSNMEG00000009375	DE only
ENSAPLG00000001607	DE only	ENSMGAG00000001399	DE only	ENSNMEG00000011809	DE only
ENSAPLG00000006652	DE only	ENSMGAG00000001398	DE only	ENSNMEG00000009373	DE only
ENSAPLG00000006657	DE only	ENSMGAG00000006848	DE only	ENSNMEG00000009370	DE only
ENSAPLG00000014520	DE only	ENSMGAG00000007973	DE only	ENSNMEG00000020766	DE only
ENSAPLG00000000776	DE only	ENSMGAG00000007972	DE only	ENSNMEG00000011805	DE only
ENSAPLG00000021642	DE only	ENSMGAG00000006118	DE only	ENSNMEG00000005513	DE only
ENSAPLG00000003183	DE only	ENSMGAG00000007970	DE only	ENSNMEG00000011807	DE only
ENSAPLG00000008561	DE only	ENSMGAG00000003477	DE only	ENSNMEG00000011806	DE only
ENSAPLG00000005496	DE only	ENSMGAG00000006114	DE only	ENSNMEG00000011801	DE only
ENSAPLG00000008562	DE only	ENSMGAG00000015173	DE only	ENSNMEG00000011803	DE only
ENSAPLG00000029472	DE only	ENSMGAG00000006112	DE only	ENSNMEG00000011802	DE only
ENSAPLG00000008564	DE only	ENSMGAG00000003473	DE only	ENSNMEG00000005207	DE only
ENSAPLG00000027546	DE only	ENSMGAG00000003470	DE only	ENSNMEG00000015858	DE only
ENSAPLG00000017876	DE only	ENSMGAG00000005714	DE only	ENSNMEG00000020678	DE only
ENSAPLG00000020462	DE only	ENSMGAG00000009861	DE only	ENSNMEG00000011711	DE only
ENSAPLG00000011878	DE only	ENSMGAG00000009860	DE only	ENSNMEG00000001760	DE only
ENSAPLG00000005055	DE only	ENSMGAG00000005711	DE only	ENSNMEG00000013850	DE only
ENSAPLG00000011877	DE only	ENSMGAG00000009866	DE only	ENSNMEG00000011715	DE only
ENSAPLG00000003145	DE only	ENSMGAG00000005712	DE only	ENSNMEG00000011246	DE only
ENSAPLG00000011870	DE only	ENSMGAG00000012632	DE only	ENSNMEG00000001767	DE only
ENSAPLG00000012879	DE only	ENSMGAG00000006967	DE only	ENSNMEG00000011716	DE only
ENSAPLG00000007973	DE only	ENSMGAG00000009869	DE only	ENSNMEG00000011489	DE only
ENSAPLG00000002554	DE only	ENSMGAG00000013751	DE only	ENSNMEG00000000341	DE only
ENSAPLG00000012873	DE only	ENSMGAG00000012636	DE only	ENSNMEG00000010624	DE only
ENSAPLG00000008969	DE only	ENSMGAG00000001489	DE only	ENSNMEG00000010625	DE only
ENSAPLG00000008968	DE only	ENSMGAG00000010341	DE only	ENSNMEG00000010622	DE only
ENSAPLG00000015030	DE only	ENSMGAG00000013457	DE only	ENSNMEG00000010623	DE only
ENSAPLG00000002437	DE only	ENSMGAG00000004845	DE only	ENSNMEG00000019049	DE only
ENSAPLG00000009147	DE only	ENSMGAG00000013451	DE only	ENSNMEG00000015857	DE only
ENSAPLG00000009141	DE only	ENSMGAG00000013450	DE only	ENSNMEG00000011480	DE only
ENSAPLG00000002432	DE only	ENSMGAG00000004840	DE only	ENSNMEG00000019263	DE only
ENSAPLG00000020604	DE only	ENSMGAG00000010347	DE only	ENSNMEG00000008480	DE only
ENSAPLG00000009148	DE only	ENSMGAG00000009261	DE only	ENSNMEG00000019264	DE only
ENSAPLG00000007918	DE only	ENSMGAG00000009263	DE only	ENSNMEG00000019267	DE only
ENSAPLG00000009388	DE only	ENSMGAG00000013649	DE only	ENSNMEG00000011486	DE only
ENSAPLG00000009389	DE only	ENSMGAG00000013458	DE only	ENSNMEG00000008142	DE only
ENSAPLG00000029506	DE only	ENSMGAG00000001487	DE only	ENSNMEG00000017711	DE only
ENSAPLG00000012006	DE only	ENSMGAG00000001486	DE only	ENSNMEG00000004915	DE only
ENSAPLG00000012894	DE only	ENSMGAG00000011392	DE only	ENSNMEG00000004914	DE only
ENSAPLG00000029505	DE only	ENSMGAG00000006625	DE only	ENSNMEG00000005425	DE only
ENSAPLG00000009381	DE only	ENSMGAG00000006627	DE only	ENSNMEG00000010805	DE only
ENSAPLG00000008703	DE only	ENSMGAG00000007629	DE only	ENSNMEG00000001180	DE only
ENSAPLG00000013106	DE only	ENSMGAG00000009468	DE only	ENSNMEG00000022125	DE only
ENSAPLG00000009813	DE only	ENSMGAG00000009466	DE only	ENSNMEG00000022126	DE only
ENSAPLG00000009810	DE only	ENSMGAG00000005137	DE only	ENSNMEG00000007195	DE only
ENSAPLG00000009811	DE only	ENSMGAG00000011982	DE only	ENSNMEG00000009193	DE only
ENSAPLG00000009544	DE only	ENSMGAG00000009463	DE only	ENSNMEG00000009197	DE only
ENSAPLG00000009545	DE only	ENSMGAG00000006842	DE only	ENSNMEG00000018165	DE only
ENSAPLG00000009814	DE only	ENSMGAG00000005133	DE only	ENSNMEG00000010284	DE only
ENSAPLG00000008368	DE only	ENSMGAG00000011986	DE only	ENSNMEG00000009687	DE only
ENSAPLG00000008367	DE only	ENSMGAG00000003502	DE only	ENSNMEG00000010287	DE only
ENSAPLG00000006869	DE only	ENSMGAG00000003331	DE only	ENSNMEG00000009683	DE only
ENSAPLG00000002486	DE only	ENSMGAG00000006752	DE only	ENSNMEG00000020704	DE only
ENSAPLG00000008812	DE only	ENSMGAG00000006021	DE only	ENSNMEG00000019395	DE only
ENSAPLG00000008361	DE only	ENSMGAG00000006755	DE only	ENSNMEG00000001504	DE only
ENSAPLG00000010652	DE only	ENSMGAG00000006025	DE only	ENSNMEG00000004813	DE only
ENSAPLG00000028455	DE only	ENSMGAG00000005001	DE only	ENSNMEG00000000586	DE only
ENSAPLG00000010656	DE only	ENSMGAG00000003508	DE only	ENSNMEG00000001502	DE only
ENSAPLG00000027499	DE only	ENSMGAG00000005491	DE only	ENSNMEG00000018238	DE only
ENSAPLG00000001773	DE only	ENSMGAG00000005004	DE only	ENSNMEG00000009089	DE only
ENSAPLG00000010658	DE only	ENSMGAG00000005007	DE only	ENSNMEG00000010965	DE only
ENSAPLG00000010659	DE only	ENSMGAG00000005006	DE only	ENSNMEG00000021492	DE only
ENSAPLG00000008381	DE only	ENSMGAG00000013925	DE only	ENSNMEG00000008818	DE only
ENSAPLG00000019867	DE only	ENSMGAG00000013696	DE only	ENSNMEG00000022635	DE only
ENSAPLG00000020110	DE only	ENSMGAG00000004534	DE only	ENSNMEG00000009367	DE only
ENSAPLG00000018550	DE only	ENSMGAG00000013694	DE only	ENSNMEG00000005731	DE only
ENSAPLG00000004814	DE only	ENSMGAG00000013693	DE only	ENSNMEG00000022630	DE only
ENSAPLG00000004817	DE only	ENSMGAG00000013920	DE only	ENSNMEG00000005737	DE only
ENSAPLG00000020119	DE only	ENSMGAG00000013691	DE only	ENSNMEG00000005735	DE only
ENSAPLG00000004811	DE only	ENSMGAG00000013690	DE only	ENSNMEG00000022298	DE only
ENSAPLG00000010532	DE only	ENSMGAG00000012986	DE only	ENSNMEG00000004951	DE only
ENSAPLG00000010530	DE only	ENSMGAG00000013929	DE only	ENSNMEG00000013148	DE only
ENSAPLG00000008639	DE only	ENSMGAG00000013928	DE only	ENSNMEG00000007590	DE only
ENSAPLG00000011126	DE only	ENSMGAG00000004538	DE only	ENSNMEG00000023232	DE only
ENSAPLG00000011125	DE only	ENSMGAG00000002296	DE only	ENSNMEG00000017088	DE only
ENSAPLG00000014444	DE only	ENSMGAG00000014076	DE only	ENSNMEG00000007594	DE only
ENSAPLG00000011122	DE only	ENSMGAG00000014074	DE only	ENSNMEG00000007596	DE only
ENSAPLG00000004858	DE only	ENSMGAG00000014075	DE only	ENSNMEG00000020852	DE only
ENSAPLG00000014440	DE only	ENSMGAG00000010009	DE only	ENSNMEG00000020853	DE only
ENSAPLG00000013798	DE only	ENSMGAG00000014071	DE only	ENSNMEG00000017081	DE only
ENSAPLG00000014200	DE only	ENSMGAG00000010007	DE only	ENSNMEG00000020856	DE only
ENSAPLG00000027512	DE only	ENSMGAG00000009004	DE only	ENSNMEG00000004519	DE only
ENSAPLG00000016555	DE only	ENSMGAG00000010003	DE only	ENSNMEG00000001431	DE only
ENSAPLG00000016799	DE only	ENSMGAG00000002284	DE only	ENSNMEG00000019480	DE only
ENSAPLG00000018559	DE only	ENSMGAG00000005220	DE only	ENSNMEG00000019247	DE only
ENSAPLG00000005077	DE only	ENSMGAG00000007711	DE only	ENSNMEG00000001344	DE only
ENSAPLG00000005071	DE only	ENSMGAG00000007710	DE only	ENSNMEG00000007919	DE only
ENSAPLG00000005073	DE only	ENSMGAG00000005224	DE only	ENSNMEG00000007915	DE only
ENSAPLG00000002720	DE only	ENSMGAG00000005227	DE only	ENSNMEG00000010754	DE only
ENSAPLG00000002723	DE only	ENSMGAG00000008022	DE only	ENSNMEG00000007917	DE only
ENSAPLG00000005079	DE only	ENSMGAG00000012852	DE only	ENSNMEG00000010752	DE only
ENSAPLG00000016796	DE only	ENSMGAG00000013484	DE only	ENSNMEG00000010753	DE only
ENSAPLG00000004257	DE only	ENSMGAG00000012854	DE only	ENSNMEG00000007912	DE only
ENSAPLG00000004253	DE only	ENSMGAG00000012855	DE only	ENSNMEG00000010751	DE only
ENSAPLG00000004250	DE only	ENSMGAG00000013851	DE only	ENSNMEG00000017405	DE only
ENSAPLG00000008033	DE only	ENSMGAG00000013850	DE only	ENSNMEG00000019644	DE only
ENSAPLG00000001361	DE only	ENSMGAG00000013581	DE only	ENSNMEG00000016978	DE only
ENSAPLG00000002899	DE only	ENSMGAG00000013855	DE only	ENSNMEG00000017150	DE only
ENSAPLG00000014026	DE only	ENSMGAG00000004447	DE only	ENSNMEG00000002220	DE only
ENSAPLG00000003221	DE only	ENSMGAG00000009524	DE only	ENSNMEG00000016311	DE only
ENSAPLG00000006886	DE only	ENSMGAG00000004280	DE only	ENSNMEG00000016971	DE only
ENSAPLG00000001367	DE only	ENSMGAG00000011504	DE only	ENSNMEG00000018732	DE only
ENSAPLG00000011013	DE only	ENSMGAG00000008728	DE only	ENSNMEG00000016973	DE only
ENSAPLG00000013920	DE only	ENSMGAG00000004284	DE only	ENSNMEG00000007283	DE only
ENSAPLG00000009817	DE only	ENSMGAG00000011500	DE only	ENSNMEG00000009716	DE only
ENSAPLG00000013925	DE only	ENSMGAG00000010172	DE only	ENSNMEG00000022571	DE only
ENSAPLG00000014536	DE only	ENSMGAG00000009645	DE only	ENSNMEG00000007284	DE only
ENSAPLG00000013927	DE only	ENSMGAG00000004676	DE only	ENSNMEG00000006352	DE only
ENSAPLG00000013926	DE only	ENSMGAG00000006978	DE only	ENSNMEG00000007774	DE only
ENSAPLG00000029890	DE only	ENSMGAG00000009134	DE only	ENSNMEG00000006672	DE only
ENSAPLG00000015002	DE only	ENSMGAG00000009137	DE only	ENSNMEG00000020370	DE only
ENSAPLG00000015557	DE only	ENSMGAG00000010174	DE only	ENSNMEG00000007772	DE only
ENSAPLG00000019319	DE only	ENSMGAG00000006974	DE only	ENSNMEG00000005074	DE only
ENSAPLG00000004369	DE only	ENSMGAG00000006975	DE only	ENSNMEG00000016372	DE only
ENSAPLG00000018242	DE only	ENSMGAG00000010179	DE only	ENSNMEG00000016371	DE only
ENSAPLG00000001168	DE only	ENSMGAG00000006970	DE only	ENSNMEG00000016374	DE only
ENSAPLG00000027030	DE only	ENSMGAG00000009649	DE only	ENSNMEG00000015358	DE only
ENSAPLG00000013797	DE only	ENSMGAG00000001657	DE only	ENSNMEG00000013090	DE only
ENSAPLG00000002889	DE only	ENSMGAG00000010639	DE only	ENSNMEG00000007357	DE only
ENSAPLG00000005445	DE only	ENSMGAG00000004261	DE only	ENSNMEG00000007354	DE only
ENSAPLG00000022424	DE only	ENSMGAG00000008289	DE only	ENSNMEG00000007350	DE only
ENSAPLG00000002151	DE only	ENSMGAG00000004264	DE only	ENSNMEG00000017572	DE only
ENSAPLG00000011301	DE only	ENSMGAG00000008284	DE only	ENSNMEG00000017571	DE only
ENSAPLG00000012474	DE only	ENSMGAG00000004672	DE only	ENSNMEG00000017570	DE only
ENSAPLG00000003639	DE only	ENSMGAG00000012462	DE only	ENSNMEG00000019735	DE only
ENSAPLG00000012476	DE only	ENSMGAG00000008259	DE only	ENSNMEG00000017574	DE only
ENSAPLG00000012470	DE only	ENSMGAG00000004198	DE only	ENSNMEG00000018600	DE only
ENSAPLG00000018805	DE only	ENSMGAG00000004668	DE only	ENSNMEG00000018602	DE only
ENSAPLG00000015313	DE only	ENSMGAG00000003890	DE only	ENSNMEG00000018604	DE only
ENSAPLG00000030799	DE only	ENSMGAG00000004667	DE only	ENSNMEG00000012709	DE only
ENSAPLG00000007434	DE only	ENSMGAG00000003892	DE only	ENSNMEG00000012706	DE only
ENSAPLG00000009589	DE only	ENSMGAG00000004197	DE only	ENSNMEG00000022008	DE only
ENSAPLG00000007533	DE only	ENSMGAG00000004662	DE only	ENSNMEG00000012701	DE only
ENSAPLG00000002942	DE only	ENSMGAG00000004192	DE only	ENSNMEG00000022915	DE only
ENSAPLG00000002945	DE only	ENSMGAG00000003897	DE only	ENSNMEG00000005556	DE only
ENSAPLG00000012292	DE only	ENSMGAG00000009481	DE only	ENSNMEG00000000701	DE only
ENSAPLG00000002947	DE only	ENSMGAG00000009482	DE only	ENSNMEG00000007176	DE only
ENSAPLG00000030661	DE only	ENSMGAG00000011435	DE only	ENSNMEG00000009966	DE only
ENSAPLG00000022423	DE only	ENSMGAG00000009487	DE only	ENSNMEG00000007175	DE only
ENSAPLG00000015794	DE only	ENSMGAG00000000759	DE only	ENSNMEG00000003323	DE only
ENSAPLG00000017443	DE only	ENSMGAG00000009489	DE only	ENSNMEG00000000319	DE only
ENSAPLG00000002881	DE only	ENSMGAG00000009488	DE only	ENSNMEG00000017976	DE only
ENSAPLG00000014616	DE only	ENSMGAG00000014100	DE only	ENSNMEG00000013965	DE only
ENSAPLG00000005280	DE only	ENSMGAG00000014106	DE only	ENSNMEG00000017972	DE only
ENSAPLG00000004364	DE only	ENSMGAG00000014318	DE only	ENSNMEG00000018682	DE only
ENSAPLG00000005288	DE only	ENSMGAG00000002879	DE only	ENSNMEG00000016117	DE only
ENSAPLG00000004006	DE only	ENSMGAG00000002878	DE only	ENSNMEG00000017978	DE only
ENSAPLG00000005456	DE only	ENSMGAG00000008350	DE only	ENSNMEG00000013274	DE only
ENSAPLG00000025336	DE only	ENSMGAG00000015186	DE only	ENSNMEG00000016579	DE only
ENSAPLG00000004002	DE only	ENSMGAG00000008356	DE only	ENSNMEG00000013276	DE only
ENSAPLG00000004000	DE only	ENSMGAG00000015180	DE only	ENSNMEG00000013783	DE only
ENSAPLG00000004001	DE only	ENSMGAG00000008355	DE only	ENSNMEG00000018510	DE only
ENSAPLG00000016335	DE only	ENSMGAG00000002871	DE only	ENSNMEG00000018512	DE only
ENSAPLG00000015499	DE only	ENSMGAG00000003878	DE only	ENSNMEG00000018513	DE only
ENSAPLG00000012299	DE only	ENSMGAG00000003118	DE only	ENSNMEG00000016571	DE only
ENSAPLG00000012786	DE only	ENSMGAG00000010061	DE only	ENSNMEG00000012370	DE only
ENSAPLG00000015174	DE only	ENSMGAG00000005396	DE only	ENSNMEG00000013278	DE only
ENSAPLG00000015833	DE only	ENSMGAG00000007379	DE only	ENSNMEG00000013279	DE only
ENSAPLG00000012798	DE only	ENSMGAG00000007965	DE only	ENSNMEG00000012673	DE only
ENSAPLG00000012781	DE only	ENSMGAG00000000746	DE only	ENSNMEG00000012671	DE only
ENSAPLG00000005452	DE only	ENSMGAG00000002261	DE only	ENSNMEG00000015957	DE only
ENSAPLG00000009428	DE only	ENSMGAG00000004065	DE only	ENSNMEG00000014620	DE only
ENSAPLG00000007979	DE only	ENSMGAG00000004068	DE only	ENSNMEG00000000312	DE only
ENSAPLG00000013650	DE only	ENSMGAG00000015215	DE only	ENSNMEG00000012678	DE only
ENSAPLG00000006860	DE only	ENSMGAG00000007968	DE only	ENSNMEG00000002528	DE only
ENSAPLG00000006866	DE only	ENSMGAG00000009739	DE only	ENSNMEG00000007002	DE only
ENSAPLG00000006867	DE only	ENSMGAG00000014606	DE only	ENSNMEG00000021819	DE only
ENSAPLG00000019048	DE only	ENSMGAG00000001728	DE only	ENSNMEG00000007004	DE only
ENSAPLG00000006720	DE only	ENSMGAG00000015210	DE only	ENSNMEG00000010301	DE only
ENSAPLG00000010001	DE only	ENSMGAG00000009733	DE only	ENSNMEG00000003219	DE only
ENSAPLG00000004108	DE only	ENSMGAG00000007571	DE only	ENSNMEG00000021816	DE only
ENSAPLG00000010005	DE only	ENSMGAG00000007576	DE only	ENSNMEG00000017809	DE only
ENSAPLG00000015321	DE only	ENSMGAG00000001722	DE only	ENSNMEG00000021812	DE only
ENSAPLG00000003706	DE only	ENSMGAG00000011753	DE only	ENSNMEG00000016750	DE only
ENSAPLG00000025882	DE only	ENSMGAG00000016908	DE only	ENSNMEG00000016497	DE only
ENSAPLG00000011270	DE only	ENSMGAG00000003400	DE only	ENSNMEG00000012059	DE only
ENSAPLG00000012443	DE only	ENSMGAG00000008300	DE only	ENSNMEG00000016021	DE only
ENSAPLG00000012826	DE only	ENSMGAG00000006167	DE only	ENSNMEG00000016026	DE only
ENSAPLG00000014836	DE only	ENSMGAG00000015741	DE only	ENSNMEG00000010901	DE only
ENSAPLG00000003440	DE only	ENSMGAG00000014922	DE only	ENSNMEG00000016024	DE only
ENSAPLG00000014831	DE only	ENSMGAG00000013328	DE only	ENSNMEG00000016025	DE only
ENSAPLG00000003448	DE only	ENSMGAG00000015435	DE only	ENSNMEG00000012051	DE only
ENSAPLG00000007282	DE only	ENSMGAG00000005112	DE only	ENSNMEG00000000314	DE only
ENSAPLG00000022447	DE only	ENSMGAG00000014929	DE only	ENSNMEG00000010576	DE only
ENSAPLG00000005458	DE only	ENSMGAG00000013321	DE only	ENSNMEG00000015717	DE only
ENSAPLG00000007754	DE only	ENSMGAG00000014851	DE only	ENSNMEG00000003489	DE only
ENSAPLG00000030333	DE only	ENSMGAG00000014852	DE only	ENSNMEG00000019866	DE only
ENSAPLG00000005668	DE only	ENSMGAG00000014854	DE only	ENSNMEG00000008270	DE only
ENSAPLG00000012567	DE only	ENSMGAG00000008611	DE only	ENSNMEG00000019869	DE only
ENSAPLG00000005665	DE only	ENSMGAG00000014856	DE only	ENSNMEG00000002636	DE only
ENSAPLG00000007354	DE only	ENSMGAG00000014857	DE only	ENSNMEG00000015718	DE only
ENSAPLG00000028085	DE only	ENSMGAG00000010753	DE only	ENSNMEG00000002635	DE only
ENSAPLG00000013789	DE only	ENSMGAG00000008610	DE only	ENSNMEG00000020075	DE only
ENSAPLG00000012652	DE only	ENSMGAG00000006042	DE only	ENSNMEG00000020076	DE only
ENSAPLG00000005181	DE only	ENSMGAG00000010755	DE only	ENSNMEG00000015486	DE only
ENSAPLG00000004713	DE only	ENSMGAG00000003274	DE only	ENSNMEG00000020070	DE only
ENSAPLG00000004711	DE only	ENSMGAG00000008515	DE only	ENSNMEG00000015480	DE only
ENSAPLG00000012658	DE only	ENSMGAG00000008510	DE only	ENSNMEG00000000904	DE only
ENSAPLG00000013782	DE only	ENSMGAG00000003271	DE only	ENSNMEG00000000905	DE only
ENSAPLG00000013436	DE only	ENSMGAG00000000839	DE only	ENSNMEG00000018066	DE only
ENSAPLG00000013435	DE only	ENSMGAG00000003273	DE only	ENSNMEG00000021256	DE only
ENSAPLG00000022720	DE only	ENSMGAG00000010590	DE only	ENSNMEG00000016627	DE only
ENSAPLG00000022727	DE only	ENSMGAG00000000835	DE only	ENSNMEG00000016622	DE only
ENSAPLG00000013431	DE only	ENSMGAG00000000834	DE only	ENSNMEG00000015135	DE only
ENSAPLG00000013430	DE only	ENSMGAG00000008518	DE only	ENSNMEG00000004044	DE only
ENSAPLG00000021258	DE only	ENSMGAG00000003279	DE only	ENSNMEG00000001982	DE only
ENSAPLG00000007134	DE only	ENSMGAG00000010597	DE only	ENSNMEG00000021259	DE only
ENSAPLG00000021252	DE only	ENSMGAG00000016639	DE only	ENSNMEG00000007988	DE only
ENSAPLG00000006405	DE only	ENSMGAG00000002457	DE only	ENSNMEG00000014993	DE only
ENSAPLG00000012685	DE only	ENSMGAG00000007169	DE only	ENSNMEG00000014998	DE only
ENSAPLG00000021254	DE only	ENSMGAG00000002454	DE only	ENSNMEG00000014999	DE only
ENSAPLG00000006538	DE only	ENSMGAG00000015512	DE only	ENSNMEG00000003857	DE only
ENSAPLG00000005710	DE only	ENSMGAG00000002909	DE only	ENSNMEG00000003697	DE only
ENSAPLG00000000945	DE only	ENSMGAG00000007163	DE only	ENSNMEG00000009980	DE only
ENSAPLG00000031204	DE only	ENSMGAG00000007165	DE only	ENSNMEG00000002988	DE only
ENSAPLG00000006535	DE only	ENSMGAG00000002459	DE only	ENSNMEG00000002456	DE only
ENSAPLG00000028937	DE only	ENSMGAG00000013213	DE only	ENSNMEG00000015822	DE only
ENSAPLG00000011460	DE only	ENSMGAG00000013212	DE only	ENSNMEG00000012293	DE only
ENSAPLG00000014941	DE only	ENSMGAG00000013217	DE only	ENSNMEG00000015827	DE only
ENSAPLG00000014947	DE only	ENSMGAG00000013216	DE only	ENSNMEG00000015825	DE only
ENSAPLG00000011464	DE only	ENSMGAG00000005066	DE only	ENSNMEG00000003455	DE only
ENSAPLG00000014945	DE only	ENSMGAG00000013219	DE only	ENSNMEG00000003454	DE only
ENSAPLG00000006084	DE only	ENSMGAG00000016907	DE only	ENSNMEG00000003457	DE only
ENSAPLG00000006085	DE only	ENSMGAG00000016749	DE only	ENSNMEG00000014845	DE only
ENSAPLG00000015943	DE only	ENSMGAG00000016418	DE only	ENSNMEG00000014842	DE only
ENSAPLG00000007623	DE only	ENSMGAG00000007026	DE only	ENSNMEG00000004674	DE only
ENSAPLG00000007627	DE only	ENSMGAG00000011379	DE only	ENSNMEG00000004676	DE only
ENSAPLG00000007626	DE only	ENSMGAG00000001909	DE only	ENSNMEG00000010579	DE only
ENSAPLG00000006710	DE only	ENSMGAG00000016745	DE only	ENSNMEG00000004672	DE only
ENSAPLG00000006247	DE only	ENSMGAG00000012185	DE only	ENSNMEG00000014849	DE only
ENSAPLG00000006712	DE only	ENSMGAG00000012186	DE only	ENSNMEG00000011016	DE only
ENSAPLG00000014950	DE only	ENSMGAG00000012181	DE only	ENSNMEG00000011015	DE only
ENSAPLG00000016007	DE only	ENSMGAG00000007362	DE only	ENSNMEG00000005856	DE only
ENSAPLG00000005847	DE only	ENSMGAG00000007360	DE only	ENSNMEG00000004588	DE only
ENSAPLG00000005846	DE only	ENSMGAG00000007365	DE only	ENSNMEG00000019874	DE only
ENSAPLG00000029087	DE only	ENSMGAG00000003644	DE only	ENSNMEG00000014198	DE only
ENSAPLG00000004530	DE only	ENSMGAG00000003647	DE only	ENSNMEG00000014668	DE only
ENSAPLG00000028063	DE only	ENSMGAG00000013101	DE only	ENSNMEG00000010979	DE only
ENSAPLG00000026994	DE only	ENSMGAG00000013100	DE only	ENSNMEG00000013891	DE only
ENSAPLG00000004539	DE only	ENSMGAG00000014674	DE only	ENSNMEG00000013892	DE only
ENSAPLG00000021094	DE only	ENSMGAG00000014677	DE only	ENSNMEG00000013894	DE only
ENSAPLG00000009602	DE only	ENSMGAG00000014670	DE only	ENSNMEG00000013896	DE only
ENSAPLG00000013329	DE only	ENSMGAG00000014671	DE only	ENSNMEG00000010619	DE only
ENSAPLG00000013328	DE only	ENSMGAG00000013109	DE only	ENSNMEG00000003078	DE only
ENSAPLG00000012743	DE only	ENSMGAG00000001499	DE only	ENSNMEG00000010888	DE only
ENSAPLG00000006311	DE only	ENSMGAG00000011277	DE only	ENSNMEG00000003072	DE only
ENSAPLG00000013323	DE only	ENSMGAG00000004038	DE only	ENSNMEG00000014283	DE only
ENSAPLG00000002092	DE only	ENSMGAG00000011246	DE only	ENSNMEG00000014284	DE only
ENSAPLG00000002094	DE only	ENSMGAG00000011244	DE only	ENSNMEG00000014286	DE only
ENSAPLG00000016307	DE only	ENSMGAG00000011245	DE only	ENSNMEG00000003074	DE only
ENSAPLG00000016305	DE only	ENSMGAG00000011243	DE only	ENSNMEG00000020287	DE only
ENSAPLG00000013222	DE only	ENSMGAG00000011241	DE only	ENSNMEG00000019005	DE only
ENSAPLG00000029844	DE only	ENSMGAG00000003086	DE only	ENSNMEG00000019007	DE only
ENSAPLG00000016301	DE only	ENSMGAG00000003084	DE only	ENSNMEG00000019006	DE only
ENSAPLG00000012011	DE only	ENSMGAG00000017341	DE only	ENSNMEG00000010618	DE only
ENSAPLG00000013229	DE only	ENSMGAG00000011397	DE only	ENSNMEG00000020288	DE only
ENSAPLG00000010791	DE only	ENSMGAG00000012456	DE only	ENSNMEG00000014262	DE only
ENSAPLG00000021679	DE only	ENSMGAG00000005821	DE only	ENSNMEG00000014263	DE only
ENSAPLG00000028301	DE only	ENSMGAG00000013520	DE only	ENSNMEG00000021004	DE only
ENSAPLG00000027551	DE only	ENSMGAG00000009270	DE only	ENSNMEG00000016933	DE only
ENSAPLG00000017289	DE only	ENSMGAG00000016552	DE only	ENSNMEG00000018289	DE only
ENSAPLG00000009773	DE only	ENSMGAG00000005927	DE only	ENSNMEG00000021000	DE only
ENSAPLG00000005359	DE only	ENSMGAG00000004838	DE only	ENSNMEG00000009668	DE only
ENSAPLG00000009771	DE only	ENSMGAG00000012531	DE only	ENSNMEG00000008760	DE only
ENSAPLG00000013079	DE only	ENSMGAG00000005923	DE only	ENSNMEG00000008761	DE only
ENSAPLG00000011687	DE only	ENSMGAG00000012539	DE only	ENSNMEG00000018280	DE only
ENSAPLG00000009775	DE only	ENSMGAG00000012538	DE only	ENSNMEG00000009669	DE only
ENSAPLG00000015308	DE only	ENSMGAG00000014586	DE only	ENSNMEG00000008569	DE only
ENSAPLG00000011689	DE only	ENSMGAG00000001017	DE only	ENSNMEG00000016936	DE only
ENSAPLG00000022507	DE only	ENSMGAG00000001015	DE only	ENSNMEG00000013713	DE only
ENSAPLG00000003150	DE only	ENSMGAG00000006299	DE only	ENSNMEG00000011385	DE only
ENSAPLG00000003153	DE only	ENSMGAG00000014581	DE only	ENSNMEG00000016937	DE only
ENSAPLG00000007159	DE only	ENSMGAG00000017165	DE only	ENSNMEG00000015949	DE only
ENSAPLG00000006396	DE only	ENSMGAG00000006296	DE only	ENSNMEG00000004450	DE only
ENSAPLG00000006803	DE only	ENSMGAG00000017163	DE only	ENSNMEG00000011759	DE only
ENSAPLG00000006390	DE only	ENSMGAG00000006292	DE only	ENSNMEG00000006863	DE only
ENSAPLG00000011845	DE only	ENSMGAG00000004451	DE only	ENSNMEG00000012780	DE only
ENSAPLG00000012868	DE only	ENSMGAG00000007186	DE only	ENSNMEG00000011658	DE only
ENSAPLG00000012867	DE only	ENSMGAG00000007187	DE only	ENSNMEG00000019133	DE only
ENSAPLG00000010304	DE only	ENSMGAG00000016366	DE only	ENSNMEG00000004299	DE only
ENSAPLG00000002546	DE only	ENSMGAG00000007370	DE only	ENSNMEG00000019134	DE only
ENSAPLG00000012863	DE only	ENSMGAG00000000754	DE only	ENSNMEG00000011122	DE only
ENSAPLG00000012861	DE only	ENSMGAG00000006567	DE only	ENSNMEG00000011123	DE only
ENSAPLG00000010306	DE only	ENSMGAG00000006563	DE only	ENSNMEG00000011120	DE only
ENSAPLG00000012363	DE only	ENSMGAG00000001128	DE only	ENSNMEG00000011653	DE only
ENSAPLG00000017148	DE only	ENSMGAG00000014299	DE only	ENSNMEG00000010238	DE only
ENSAPLG00000007924	DE only	ENSMGAG00000009513	DE only	ENSNMEG00000011124	DE only
ENSAPLG00000002405	DE only	ENSMGAG00000014738	DE only	ENSNMEG00000004295	DE only
ENSAPLG00000024594	DE only	ENSMGAG00000001123	DE only	ENSNMEG00000005565	DE only
ENSAPLG00000009154	DE only	ENSMGAG00000014290	DE only	ENSNMEG00000011758	DE only
ENSAPLG00000009398	DE only	ENSMGAG00000014297	DE only	ENSNMEG00000021119	DE only
ENSAPLG00000012883	DE only	ENSMGAG00000010913	DE only	ENSNMEG00000011523	DE only
ENSAPLG00000012914	DE only	ENSMGAG00000010912	DE only	ENSNMEG00000008109	DE only
ENSAPLG00000012884	DE only	ENSMGAG00000009470	DE only	ENSNMEG00000022286	DE only
ENSAPLG00000012889	DE only	ENSMGAG00000017013	DE only	ENSNMEG00000022281	DE only
ENSAPLG00000012888	DE only	ENSMGAG00000017012	DE only	ENSNMEG00000009365	DE only
ENSAPLG00000023927	DE only	ENSMGAG00000006585	DE only	ENSNMEG00000004851	DE only
ENSAPLG00000009397	DE only	ENSMGAG00000006584	DE only	ENSNMEG00000004852	DE only
ENSAPLG00000009802	DE only	ENSMGAG00000009471	DE only	ENSNMEG00000009361	DE only
ENSAPLG00000009804	DE only	ENSMGAG00000006589	DE only	ENSNMEG00000009360	DE only
ENSAPLG00000008824	DE only	ENSMGAG00000006588	DE only	ENSNMEG00000022390	DE only
ENSAPLG00000005355	DE only	ENSMGAG00000004453	DE only	ENSNMEG00000009362	DE only
ENSAPLG00000007771	DE only	ENSMGAG00000007989	DE only	ENSNMEG00000001822	DE only
ENSAPLG00000016418	DE only	ENSMGAG00000006109	DE only	ENSNMEG00000018394	DE only
ENSAPLG00000010645	DE only	ENSMGAG00000003468	DE only	ENSNMEG00000005502	DE only
ENSAPLG00000010644	DE only	ENSMGAG00000007982	DE only	ENSNMEG00000011728	DE only
ENSAPLG00000001705	DE only	ENSMGAG00000006104	DE only	ENSNMEG00000022359	DE only
ENSAPLG00000013136	DE only	ENSMGAG00000007980	DE only	ENSNMEG00000022358	DE only
ENSAPLG00000018305	DE only	ENSMGAG00000003463	DE only	ENSNMEG00000011236	DE only
ENSAPLG00000027736	DE only	ENSMGAG00000011393	DE only	ENSNMEG00000009569	DE only
ENSAPLG00000003538	DE only	ENSMGAG00000009816	DE only	ENSNMEG00000011235	DE only
ENSAPLG00000004779	DE only	ENSMGAG00000012628	DE only	ENSNMEG00000022353	DE only
ENSAPLG00000022210	DE only	ENSMGAG00000009814	DE only	ENSNMEG00000022352	DE only
ENSAPLG00000001130	DE only	ENSMGAG00000014457	DE only	ENSNMEG00000011723	DE only
ENSAPLG00000019878	DE only	ENSMGAG00000014450	DE only	ENSNMEG00000000356	DE only
ENSAPLG00000028332	DE only	ENSMGAG00000014451	DE only	ENSNMEG00000018350	DE only
ENSAPLG00000008606	DE only	ENSMGAG00000012621	DE only	ENSNMEG00000013871	DE only
ENSAPLG00000026327	DE only	ENSMGAG00000005721	DE only	ENSNMEG00000000353	DE only
ENSAPLG00000004824	DE only	ENSMGAG00000002110	DE only	ENSNMEG00000021712	DE only
ENSAPLG00000004393	DE only	ENSMGAG00000009477	DE only	ENSNMEG00000018358	DE only
ENSAPLG00000008603	DE only	ENSMGAG00000005725	DE only	ENSNMEG00000007553	DE only
ENSAPLG00000003847	DE only	ENSMGAG00000009818	DE only	ENSNMEG00000021716	DE only
ENSAPLG00000004829	DE only	ENSMGAG00000004855	DE only	ENSNMEG00000021714	DE only
ENSAPLG00000003844	DE only	ENSMGAG00000004854	DE only	ENSNMEG00000004925	DE only
ENSAPLG00000003842	DE only	ENSMGAG00000005157	DE only	ENSNMEG00000010324	DE only
ENSAPLG00000014302	DE only	ENSMGAG00000012990	DE only	ENSNMEG00000017762	DE only
ENSAPLG00000014238	DE only	ENSMGAG00000012997	DE only	ENSNMEG00000009211	DE only
ENSAPLG00000014239	DE only	ENSMGAG00000009259	DE only	ENSNMEG00000009742	DE only
ENSAPLG00000008733	DE only	ENSMGAG00000012994	DE only	ENSNMEG00000011893	DE only
ENSAPLG00000026434	DE only	ENSMGAG00000009255	DE only	ENSNMEG00000009214	DE only
ENSAPLG00000014233	DE only	ENSMGAG00000013465	DE only	ENSNMEG00000003130	DE only
ENSAPLG00000010594	DE only	ENSMGAG00000010359	DE only	ENSNMEG00000022137	DE only
ENSAPLG00000005872	DE only	ENSMGAG00000009253	DE only	ENSNMEG00000022136	DE only
ENSAPLG00000001014	DE only	ENSMGAG00000006639	DE only	ENSNMEG00000011900	DE only
ENSAPLG00000002714	DE only	ENSMGAG00000010613	DE only	ENSNMEG00000009181	DE only
ENSAPLG00000002715	DE only	ENSMGAG00000006632	DE only	ENSNMEG00000010877	DE only
ENSAPLG00000001018	DE only	ENSMGAG00000008260	DE only	ENSNMEG00000011908	DE only
ENSAPLG00000015147	DE only	ENSMGAG00000006634	DE only	ENSNMEG00000022138	DE only
ENSAPLG00000004521	DE only	ENSMGAG00000003510	DE only	ENSNMEG00000006980	DE only
ENSAPLG00000005688	DE only	ENSMGAG00000009928	DE only	ENSNMEG00000006637	DE only
ENSAPLG00000014785	DE only	ENSMGAG00000001631	DE only	ENSNMEG00000006983	DE only
ENSAPLG00000010250	DE only	ENSMGAG00000003515	DE only	ENSNMEG00000006984	DE only
ENSAPLG00000006898	DE only	ENSMGAG00000005039	DE only	ENSNMEG00000011835	DE only
ENSAPLG00000023038	DE only	ENSMGAG00000006037	DE only	ENSNMEG00000006986	DE only
ENSAPLG00000014789	DE only	ENSMGAG00000003516	DE only	ENSNMEG00000011837	DE only
ENSAPLG00000008044	DE only	ENSMGAG00000009922	DE only	ENSNMEG00000011839	DE only
ENSAPLG00000024769	DE only	ENSMGAG00000001636	DE only	ENSNMEG00000011348	DE only
ENSAPLG00000013914	DE only	ENSMGAG00000012177	DE only	ENSNMEG00000010833	DE only
ENSAPLG00000015548	DE only	ENSMGAG00000002022	DE only	ENSNMEG00000010832	DE only
ENSAPLG00000011064	DE only	ENSMGAG00000005031	DE only	ENSNMEG00000006639	DE only
ENSAPLG00000013917	DE only	ENSMGAG00000005032	DE only	ENSNMEG00000001531	DE only
ENSAPLG00000003937	DE only	ENSMGAG00000013526	DE only	ENSNMEG00000001532	DE only
ENSAPLG00000008102	DE only	ENSMGAG00000013918	DE only	ENSNMEG00000022867	DE only
ENSAPLG00000014540	DE only	ENSMGAG00000006682	DE only	ENSNMEG00000001537	DE only
ENSAPLG00000029888	DE only	ENSMGAG00000004526	DE only	ENSNMEG00000019312	DE only
ENSAPLG00000015017	DE only	ENSMGAG00000004520	DE only	ENSNMEG00000018723	DE only
ENSAPLG00000004525	DE only	ENSMGAG00000004522	DE only	ENSNMEG00000018722	DE only
ENSAPLG00000015013	DE only	ENSMGAG00000013910	DE only	ENSNMEG00000023083	DE only
ENSAPLG00000015544	DE only	ENSMGAG00000013664	DE only	ENSNMEG00000023085	DE only
ENSAPLG00000005684	DE only	ENSMGAG00000014065	DE only	ENSNMEG00000023086	DE only
ENSAPLG00000014549	DE only	ENSMGAG00000005011	DE only	ENSNMEG00000011891	DE only
ENSAPLG00000016697	DE only	ENSMGAG00000011538	DE only	ENSNMEG00000016968	DE only
ENSAPLG00000004527	DE only	ENSMGAG00000005401	DE only	ENSNMEG00000008803	DE only
ENSAPLG00000002441	DE only	ENSMGAG00000014068	DE only	ENSNMEG00000022624	DE only
ENSAPLG00000021887	DE only	ENSMGAG00000009030	DE only	ENSNMEG00000007587	DE only
ENSAPLG00000009944	DE only	ENSMGAG00000005215	DE only	ENSNMEG00000020848	DE only
ENSAPLG00000021885	DE only	ENSMGAG00000007764	DE only	ENSNMEG00000023244	DE only
ENSAPLG00000010494	DE only	ENSMGAG00000009034	DE only	ENSNMEG00000023242	DE only
ENSAPLG00000021882	DE only	ENSMGAG00000007763	DE only	ENSNMEG00000023240	DE only
ENSAPLG00000010497	DE only	ENSMGAG00000006047	DE only	ENSNMEG00000020841	DE only
ENSAPLG00000001177	DE only	ENSMGAG00000008038	DE only	ENSNMEG00000020844	DE only
ENSAPLG00000001974	DE only	ENSMGAG00000009038	DE only	ENSNMEG00000007589	DE only
ENSAPLG00000014164	DE only	ENSMGAG00000009039	DE only	ENSNMEG00000020846	DE only
ENSAPLG00000014166	DE only	ENSMGAG00000010467	DE only	ENSNMEG00000001404	DE only
ENSAPLG00000003623	DE only	ENSMGAG00000008034	DE only	ENSNMEG00000001405	DE only
ENSAPLG00000003622	DE only	ENSMGAG00000008032	DE only	ENSNMEG00000001400	DE only
ENSAPLG00000003620	DE only	ENSMGAG00000002332	DE only	ENSNMEG00000000598	DE only
ENSAPLG00000005470	DE only	ENSMGAG00000004458	DE only	ENSNMEG00000001403	DE only
ENSAPLG00000009940	DE only	ENSMGAG00000005102	DE only	ENSNMEG00000010745	DE only
ENSAPLG00000005475	DE only	ENSMGAG00000005451	DE only	ENSNMEG00000010747	DE only
ENSAPLG00000005477	DE only	ENSMGAG00000005454	DE only	ENSNMEG00000016443	DE only
ENSAPLG00000015303	DE only	ENSMGAG00000002335	DE only	ENSNMEG00000017366	DE only
ENSAPLG00000015302	DE only	ENSMGAG00000005108	DE only	ENSNMEG00000001409	DE only
ENSAPLG00000012467	DE only	ENSMGAG00000005109	DE only	ENSNMEG00000017364	DE only
ENSAPLG00000006796	DE only	ENSMGAG00000004981	DE only	ENSNMEG00000017168	DE only
ENSAPLG00000022295	DE only	ENSMGAG00000005459	DE only	ENSNMEG00000017169	DE only
ENSAPLG00000013641	DE only	ENSMGAG00000004455	DE only	ENSNMEG00000007901	DE only
ENSAPLG00000012468	DE only	ENSMGAG00000013682	DE only	ENSNMEG00000022488	DE only
ENSAPLG00000013451	DE only	ENSMGAG00000001343	DE only	ENSNMEG00000012906	DE only
ENSAPLG00000017459	DE only	ENSMGAG00000001346	DE only	ENSNMEG00000007908	DE only
ENSAPLG00000013170	DE only	ENSMGAG00000001344	DE only	ENSNMEG00000017164	DE only
ENSAPLG00000008179	DE only	ENSMGAG00000001345	DE only	ENSNMEG00000017166	DE only
ENSAPLG00000017452	DE only	ENSMGAG00000004296	DE only	ENSNMEG00000008972	DE only
ENSAPLG00000014494	DE only	ENSMGAG00000001348	DE only	ENSNMEG00000011350	DE only
ENSAPLG00000024618	DE only	ENSMGAG00000001349	DE only	ENSNMEG00000006161	DE only
ENSAPLG00000014492	DE only	ENSMGAG00000004292	DE only	ENSNMEG00000009392	DE only
ENSAPLG00000005276	DE only	ENSMGAG00000013933	DE only	ENSNMEG00000006164	DE only
ENSAPLG00000014499	DE only	ENSMGAG00000009104	DE only	ENSNMEG00000009393	DE only
ENSAPLG00000005274	DE only	ENSMGAG00000009106	DE only	ENSNMEG00000006360	DE only
ENSAPLG00000013454	DE only	ENSMGAG00000010105	DE only	ENSNMEG00000007769	DE only
ENSAPLG00000009031	DE only	ENSMGAG00000009100	DE only	ENSNMEG00000016763	DE only
ENSAPLG00000015762	DE only	ENSMGAG00000009101	DE only	ENSNMEG00000022482	DE only
ENSAPLG00000015766	DE only	ENSMGAG00000006962	DE only	ENSNMEG00000016363	DE only
ENSAPLG00000008173	DE only	ENSMGAG00000004272	DE only	ENSNMEG00000007760	DE only
ENSAPLG00000012795	DE only	ENSMGAG00000004275	DE only	ENSNMEG00000007767	DE only
ENSAPLG00000012796	DE only	ENSMGAG00000006965	DE only	ENSNMEG00000016364	DE only
ENSAPLG00000012790	DE only	ENSMGAG00000006964	DE only	ENSNMEG00000007764	DE only
ENSAPLG00000012793	DE only	ENSMGAG00000006969	DE only	ENSNMEG00000007346	DE only
ENSAPLG00000019694	DE only	ENSMGAG00000006968	DE only	ENSNMEG00000013083	DE only
ENSAPLG00000012746	DE only	ENSMGAG00000013482	DE only	ENSNMEG00000019747	DE only
ENSAPLG00000006870	DE only	ENSMGAG00000013834	DE only	ENSNMEG00000019744	DE only
ENSAPLG00000006872	DE only	ENSMGAG00000003889	DE only	ENSNMEG00000009372	DE only
ENSAPLG00000006877	DE only	ENSMGAG00000013485	DE only	ENSNMEG00000019743	DE only
ENSAPLG00000010079	DE only	ENSMGAG00000004677	DE only	ENSNMEG00000019740	DE only
ENSAPLG00000005387	DE only	ENSMGAG00000013489	DE only	ENSNMEG00000013088	DE only
ENSAPLG00000024907	DE only	ENSMGAG00000003883	DE only	ENSNMEG00000013641	DE only
ENSAPLG00000010075	DE only	ENSMGAG00000003882	DE only	ENSNMEG00000022485	DE only
ENSAPLG00000011114	DE only	ENSMGAG00000003880	DE only	ENSNMEG00000016989	DE only
ENSAPLG00000003091	DE only	ENSMGAG00000004183	DE only	ENSNMEG00000012843	DE only
ENSAPLG00000022341	DE only	ENSMGAG00000011405	DE only	ENSNMEG00000015319	DE only
ENSAPLG00000011206	DE only	ENSMGAG00000014938	DE only	ENSNMEG00000013285	DE only
ENSAPLG00000003711	DE only	ENSMGAG00000000749	DE only	ENSNMEG00000012594	DE only
ENSAPLG00000003710	DE only	ENSMGAG00000011401	DE only	ENSNMEG00000012595	DE only
ENSAPLG00000001419	DE only	ENSMGAG00000000744	DE only	ENSNMEG00000012592	DE only
ENSAPLG00000012747	DE only	ENSMGAG00000002285	DE only	ENSNMEG00000016294	DE only
ENSAPLG00000003715	DE only	ENSMGAG00000011408	DE only	ENSNMEG00000016297	DE only
ENSAPLG00000003432	DE only	ENSMGAG00000014117	DE only	ENSNMEG00000016296	DE only
ENSAPLG00000014749	DE only	ENSMGAG00000011743	DE only	ENSNMEG00000012598	DE only
ENSAPLG00000012084	DE only	ENSMGAG00000008613	DE only	ENSNMEG00000022927	DE only
ENSAPLG00000007722	DE only	ENSMGAG00000001736	DE only	ENSNMEG00000017988	DE only
ENSAPLG00000007723	DE only	ENSMGAG00000001735	DE only	ENSNMEG00000017989	DE only
ENSAPLG00000016090	DE only	ENSMGAG00000001734	DE only	ENSNMEG00000017982	DE only
ENSAPLG00000007721	DE only	ENSMGAG00000003869	DE only	ENSNMEG00000013464	DE only
ENSAPLG00000012744	DE only	ENSMGAG00000002845	DE only	ENSNMEG00000005481	DE only
ENSAPLG00000014575	DE only	ENSMGAG00000009885	DE only	ENSNMEG00000020767	DE only
ENSAPLG00000007729	DE only	ENSMGAG00000008618	DE only	ENSNMEG00000013463	DE only
ENSAPLG00000010103	DE only	ENSMGAG00000008293	DE only	ENSNMEG00000017213	DE only
ENSAPLG00000010101	DE only	ENSMGAG00000008291	DE only	ENSNMEG00000017210	DE only
ENSAPLG00000010106	DE only	ENSMGAG00000004074	DE only	ENSNMEG00000016256	DE only
ENSAPLG00000030502	DE only	ENSMGAG00000004073	DE only	ENSNMEG00000013261	DE only
ENSAPLG00000005495	DE only	ENSMGAG00000008295	DE only	ENSNMEG00000020534	DE only
ENSAPLG00000026297	DE only	ENSMGAG00000008294	DE only	ENSNMEG00000013266	DE only
ENSAPLG00000011513	DE only	ENSMGAG00000011909	DE only	ENSNMEG00000016561	DE only
ENSAPLG00000005652	DE only	ENSMGAG00000012411	DE only	ENSNMEG00000015926	DE only
ENSAPLG00000012648	DE only	ENSMGAG00000007508	DE only	ENSNMEG00000012604	DE only
ENSAPLG00000013146	DE only	ENSMGAG00000007705	DE only	ENSNMEG00000006450	DE only
ENSAPLG00000011517	DE only	ENSMGAG00000009747	DE only	ENSNMEG00000011145	DE only
ENSAPLG00000012642	DE only	ENSMGAG00000007504	DE only	ENSNMEG00000013957	DE only
ENSAPLG00000011518	DE only	ENSMGAG00000010611	DE only	ENSNMEG00000009779	DE only
ENSAPLG00000011519	DE only	ENSMGAG00000010616	DE only	ENSNMEG00000015929	DE only
ENSAPLG00000006671	DE only	ENSMGAG00000003847	DE only	ENSNMEG00000016585	DE only
ENSAPLG00000007385	DE only	ENSMGAG00000017162	DE only	ENSNMEG00000007014	DE only
ENSAPLG00000007380	DE only	ENSMGAG00000002596	DE only	ENSNMEG00000003260	DE only
ENSAPLG00000008644	DE only	ENSMGAG00000002595	DE only	ENSNMEG00000003261	DE only
ENSAPLG00000002152	DE only	ENSMGAG00000001918	DE only	ENSNMEG00000016588	DE only
ENSAPLG00000011676	DE only	ENSMGAG00000002591	DE only	ENSNMEG00000021396	DE only
ENSAPLG00000007430	DE only	ENSMGAG00000010399	DE only	ENSNMEG00000016746	DE only
ENSAPLG00000007431	DE only	ENSMGAG00000014932	DE only	ENSNMEG00000021394	DE only
ENSAPLG00000003384	DE only	ENSMGAG00000014931	DE only	ENSNMEG00000021823	DE only
ENSAPLG00000017920	DE only	ENSMGAG00000014936	DE only	ENSNMEG00000016035	DE only
ENSAPLG00000022758	DE only	ENSMGAG00000014345	DE only	ENSNMEG00000021826	DE only
ENSAPLG00000013238	DE only	ENSMGAG00000014844	DE only	ENSNMEG00000021391	DE only
ENSAPLG00000006675	DE only	ENSMGAG00000013674	DE only	ENSNMEG00000021828	DE only
ENSAPLG00000005303	DE only	ENSMGAG00000008017	DE only	ENSNMEG00000019923	DE only
ENSAPLG00000002392	DE only	ENSMGAG00000014849	DE only	ENSNMEG00000019921	DE only
ENSAPLG00000002394	DE only	ENSMGAG00000016997	DE only	ENSNMEG00000012023	DE only
ENSAPLG00000002397	DE only	ENSMGAG00000003269	DE only	ENSNMEG00000019924	DE only
ENSAPLG00000005725	DE only	ENSMGAG00000008508	DE only	ENSNMEG00000012021	DE only
ENSAPLG00000005721	DE only	ENSMGAG00000001823	DE only	ENSNMEG00000022857	DE only
ENSAPLG00000011682	DE only	ENSMGAG00000016620	DE only	ENSNMEG00000018845	DE only
ENSAPLG00000004635	DE only	ENSMGAG00000007215	DE only	ENSNMEG00000002238	DE only
ENSAPLG00000008184	DE only	ENSMGAG00000017048	DE only	ENSNMEG00000015720	DE only
ENSAPLG00000006520	DE only	ENSMGAG00000003701	DE only	ENSNMEG00000021150	DE only
ENSAPLG00000014959	DE only	ENSMGAG00000008501	DE only	ENSNMEG00000015722	DE only
ENSAPLG00000022191	DE only	ENSMGAG00000016629	DE only	ENSNMEG00000013567	DE only
ENSAPLG00000028936	DE only	ENSMGAG00000015082	DE only	ENSNMEG00000019818	DE only
ENSAPLG00000003549	DE only	ENSMGAG00000003451	DE only	ENSNMEG00000002626	DE only
ENSAPLG00000011471	DE only	ENSMGAG00000013959	DE only	ENSNMEG00000006456	DE only
ENSAPLG00000003543	DE only	ENSMGAG00000007179	DE only	ENSNMEG00000012563	DE only
ENSAPLG00000013688	DE only	ENSMGAG00000008939	DE only	ENSNMEG00000013138	DE only
ENSAPLG00000011476	DE only	ENSMGAG00000007173	DE only	ENSNMEG00000023254	DE only
ENSAPLG00000006097	DE only	ENSMGAG00000007172	DE only	ENSNMEG00000012567	DE only
ENSAPLG00000012259	DE only	ENSMGAG00000003752	DE only	ENSNMEG00000004668	DE only
ENSAPLG00000008188	DE only	ENSMGAG00000006090	DE only	ENSNMEG00000012566	DE only
ENSAPLG00000017855	DE only	ENSMGAG00000015711	DE only	ENSNMEG00000015453	DE only
ENSAPLG00000006091	DE only	ENSMGAG00000003452	DE only	ENSNMEG00000012334	DE only
ENSAPLG00000025574	DE only	ENSMGAG00000013268	DE only	ENSNMEG00000015107	DE only
ENSAPLG00000015970	DE only	ENSMGAG00000010433	DE only	ENSNMEG00000015109	DE only
ENSAPLG00000015971	DE only	ENSMGAG00000000992	DE only	ENSNMEG00000014981	DE only
ENSAPLG00000015973	DE only	ENSMGAG00000010431	DE only	ENSNMEG00000003961	DE only
ENSAPLG00000015974	DE only	ENSMGAG00000010436	DE only	ENSNMEG00000003911	DE only
ENSAPLG00000015975	DE only	ENSMGAG00000015157	DE only	ENSNMEG00000015854	DE only
ENSAPLG00000012256	DE only	ENSMGAG00000000696	DE only	ENSNMEG00000002446	DE only
ENSAPLG00000015977	DE only	ENSMGAG00000016751	DE only	ENSNMEG00000015581	DE only
ENSAPLG00000006704	DE only	ENSMGAG00000001912	DE only	ENSNMEG00000015850	DE only
ENSAPLG00000006703	DE only	ENSMGAG00000015159	DE only	ENSNMEG00000003468	DE only
ENSAPLG00000006253	DE only	ENSMGAG00000016757	DE only	ENSNMEG00000008858	DE only
ENSAPLG00000005875	DE only	ENSMGAG00000001914	DE only	ENSNMEG00000023194	DE only
ENSAPLG00000005876	DE only	ENSMGAG00000003911	DE only	ENSNMEG00000009863	DE only
ENSAPLG00000029185	DE only	ENSMGAG00000001052	DE only	ENSNMEG00000003466	DE only
ENSAPLG00000006259	DE only	ENSMGAG00000008661	DE only	ENSNMEG00000020044	DE only
ENSAPLG00000006258	DE only	ENSMGAG00000000693	DE only	ENSNMEG00000020478	DE only
ENSAPLG00000009766	DE only	ENSMGAG00000007373	DE only	ENSNMEG00000020533	DE only
ENSAPLG00000005873	DE only	ENSMGAG00000007372	DE only	ENSNMEG00000019035	DE only
ENSAPLG00000006413	DE only	ENSMGAG00000007377	DE only	ENSNMEG00000011002	DE only
ENSAPLG00000004520	DE only	ENSMGAG00000000692	DE only	ENSNMEG00000020471	DE only
ENSAPLG00000004523	DE only	ENSMGAG00000002653	DE only	ENSNMEG00000002392	DE only
ENSAPLG00000004522	DE only	ENSMGAG00000015121	DE only	ENSNMEG00000020046	DE only
ENSAPLG00000023759	DE only	ENSMGAG00000002210	DE only	ENSNMEG00000020474	DE only
ENSAPLG00000006416	DE only	ENSMGAG00000009210	DE only	ENSNMEG00000020475	DE only
ENSAPLG00000006415	DE only	ENSMGAG00000014663	DE only	ENSNMEG00000012244	DE only
ENSAPLG00000029072	DE only	ENSMGAG00000013849	DE only	ENSNMEG00000015881	DE only
ENSAPLG00000010000	DE only	ENSMGAG00000014666	DE only	ENSNMEG00000003480	DE only
ENSAPLG00000006418	DE only	ENSMGAG00000014669	DE only	ENSNMEG00000014678	DE only
ENSAPLG00000021083	DE only	ENSMGAG00000014668	DE only	ENSNMEG00000003205	DE only
ENSAPLG00000013356	DE only	ENSMGAG00000002214	DE only	ENSNMEG00000014677	DE only
ENSAPLG00000029671	DE only	ENSMGAG00000005537	DE only	ENSNMEG00000019569	DE only
ENSAPLG00000003097	DE only	ENSMGAG00000011254	DE only	ENSNMEG00000013881	DE only
ENSAPLG00000013353	DE only	ENSMGAG00000011257	DE only	ENSNMEG00000013880	DE only
ENSAPLG00000013235	DE only	ENSMGAG00000003913	DE only	ENSNMEG00000018973	DE only
ENSAPLG00000016314	DE only	ENSMGAG00000017379	DE only	ENSNMEG00000014298	DE only
ENSAPLG00000013237	DE only	ENSMGAG00000010449	DE only	ENSNMEG00000003006	DE only
ENSAPLG00000016316	DE only	ENSMGAG00000005858	DE only	ENSNMEG00000010946	DE only
ENSAPLG00000013231	DE only	ENSMGAG00000003072	DE only	ENSNMEG00000000976	DE only
ENSAPLG00000016313	DE only	ENSMGAG00000012444	DE only	ENSNMEG00000022157	DE only
ENSAPLG00000014428	DE only	ENSMGAG00000012447	DE only	ENSNMEG00000019579	DE only
ENSAPLG00000020041	DE only	ENSMGAG00000012446	DE only	ENSNMEG00000000975	DE only
ENSAPLG00000020590	DE only	ENSMGAG00000012441	DE only	ENSNMEG00000020270	DE only
ENSAPLG00000009018	DE only	ENSMGAG00000005850	DE only	ENSNMEG00000002338	DE only
ENSAPLG00000015224	DE only	ENSMGAG00000011218	DE only	ENSNMEG00000004069	DE only
ENSAPLG00000010395	DE only	ENSMGAG00000005935	DE only	ENSNMEG00000004068	DE only
ENSAPLG00000009010	DE only	ENSMGAG00000002611	DE only	ENSNMEG00000020275	DE only
ENSAPLG00000009011	DE only	ENSMGAG00000005930	DE only	ENSNMEG00000000297	DE only
ENSAPLG00000009014	DE only	ENSMGAG00000002612	DE only	ENSNMEG00000014275	DE only
ENSAPLG00000003360	DE only	ENSMGAG00000012500	DE only	ENSNMEG00000021010	DE only
ENSAPLG00000011692	DE only	ENSMGAG00000012501	DE only	ENSNMEG00000014279	DE only
ENSAPLG00000003365	DE only	ENSMGAG00000001114	DE only	ENSNMEG00000014278	DE only
ENSAPLG00000022676	DE only	ENSMGAG00000005939	DE only	ENSNMEG00000008773	DE only
ENSAPLG00000026879	DE only	ENSMGAG00000005938	DE only	ENSNMEG00000005770	DE only
ENSAPLG00000009709	DE only	ENSMGAG00000001005	DE only	ENSNMEG00000008775	DE only
ENSAPLG00000011857	DE only	ENSMGAG00000014597	DE only	ENSNMEG00000008774	DE only
ENSAPLG00000009492	DE only	ENSMGAG00000017391	DE only	ENSNMEG00000017958	DE only
ENSAPLG00000003165	DE only	ENSMGAG00000014590	DE only	ENSNMEG00000018293	DE only
ENSAPLG00000009490	DE only	ENSMGAG00000001003	DE only	ENSNMEG00000011989	DE only
ENSAPLG00000003167	DE only	ENSMGAG00000014592	DE only	ENSNMEG00000018290	DE only
ENSAPLG00000008947	DE only	ENSMGAG00000005143	DE only	ENSNMEG00000009423	DE only
ENSAPLG00000006382	DE only	ENSMGAG00000004333	DE only	ENSNMEG00000018299	DE only
ENSAPLG00000012326	DE only	ENSMGAG00000001009	DE only	ENSNMEG00000007747	DE only
ENSAPLG00000012327	DE only	ENSMGAG00000002441	DE only	ENSNMEG00000008690	DE only
ENSAPLG00000008943	DE only	ENSMGAG00000007073	DE only	ENSNMEG00000008570	DE only
ENSAPLG00000025584	DE only	ENSMGAG00000007191	DE only	ENSNMEG00000004119	DE only
ENSAPLG00000012322	DE only	ENSMGAG00000007193	DE only	ENSNMEG00000016617	DE only
ENSAPLG00000012323	DE only	ENSMGAG00000007945	DE only	ENSNMEG00000020388	DE only
ENSAPLG00000007938	DE only	ENSMGAG00000006358	DE only	ENSNMEG00000020386	DE only
ENSAPLG00000002417	DE only	ENSMGAG00000006359	DE only	ENSNMEG00000004442	DE only
ENSAPLG00000007935	DE only	ENSMGAG00000003188	DE only	ENSNMEG00000004441	DE only
ENSAPLG00000001331	DE only	ENSMGAG00000003189	DE only	ENSNMEG00000004488	DE only
ENSAPLG00000018481	DE only	ENSMGAG00000007199	DE only	ENSNMEG00000008379	DE only
ENSAPLG00000008001	DE only	ENSMGAG00000003183	DE only	ENSNMEG00000008378	DE only
ENSAPLG00000028035	DE only	ENSMGAG00000006733	DE only	ENSNMEG00000004444	DE only
ENSAPLG00000008542	DE only	ENSMGAG00000003181	DE only	ENSNMEG00000000106	DE only
ENSAPLG00000015991	DE only	ENSMGAG00000006053	DE only	ENSNMEG00000011138	DE only
ENSAPLG00000008546	DE only	ENSMGAG00000013006	DE only	ENSNMEG00000009379	DE only
ENSAPLG00000009833	DE only	ENSMGAG00000013004	DE only	ENSNMEG00000013111	DE only
ENSAPLG00000013129	DE only	ENSMGAG00000011807	DE only	ENSNMEG00000022543	DE only
ENSAPLG00000010840	DE only	ENSMGAG00000013002	DE only	ENSNMEG00000011641	DE only
ENSAPLG00000008837	DE only	ENSMGAG00000013003	DE only	ENSNMEG00000011136	DE only
ENSAPLG00000010672	DE only	ENSMGAG00000014289	DE only	ENSNMEG00000008119	DE only
ENSAPLG00000010673	DE only	ENSMGAG00000014288	DE only	ENSNMEG00000008118	DE only
ENSAPLG00000018317	DE only	ENSMGAG00000001131	DE only	ENSNMEG00000019245	DE only
ENSAPLG00000018313	DE only	ENSMGAG00000001130	DE only	ENSNMEG00000019451	DE only
ENSAPLG00000013124	DE only	ENSMGAG00000006583	DE only	ENSNMEG00000010190	DE only
ENSAPLG00000013127	DE only	ENSMGAG00000001134	DE only	ENSNMEG00000008117	DE only
ENSAPLG00000016406	DE only	ENSMGAG00000002939	DE only	ENSNMEG00000008112	DE only
ENSAPLG00000020134	DE only	ENSMGAG00000010296	DE only	ENSNMEG00000004845	DE only
ENSAPLG00000019849	DE only	ENSMGAG00000010297	DE only	ENSNMEG00000004844	DE only
ENSAPLG00000009236	DE only	ENSMGAG00000011398	DE only	ENSNMEG00000005534	DE only
ENSAPLG00000002704	DE only	ENSMGAG00000010923	DE only	ENSNMEG00000000727	DE only
ENSAPLG00000005324	DE only	ENSMGAG00000013650	DE only	ENSNMEG00000018111	DE only
ENSAPLG00000019842	DE only	ENSMGAG00000010928	DE only	ENSNMEG00000021269	DE only
ENSAPLG00000023208	DE only	ENSMGAG00000010929	DE only	ENSNMEG00000009356	DE only
ENSAPLG00000004835	DE only	ENSMGAG00000009862	DE only	ENSNMEG00000009516	DE only
ENSAPLG00000004381	DE only	ENSMGAG00000017156	DE only	ENSNMEG00000009512	DE only
ENSAPLG00000028329	DE only	ENSMGAG00000017157	DE only	ENSNMEG00000011228	DE only
ENSAPLG00000014505	DE only	ENSMGAG00000007990	DE only	ENSNMEG00000020494	DE only
ENSAPLG00000008945	DE only	ENSMGAG00000007995	DE only	ENSNMEG00000005222	DE only
ENSAPLG00000008614	DE only	ENSMGAG00000007994	DE only	ENSNMEG00000011226	DE only
ENSAPLG00000008722	DE only	ENSMGAG00000002109	DE only	ENSNMEG00000000617	DE only
ENSAPLG00000014229	DE only	ENSMGAG00000006131	DE only	ENSNMEG00000009518	DE only
ENSAPLG00000014227	DE only	ENSMGAG00000014449	DE only	ENSNMEG00000010608	DE only
ENSAPLG00000014226	DE only	ENSMGAG00000006133	DE only	ENSNMEG00000010609	DE only
ENSAPLG00000016531	DE only	ENSMGAG00000013716	DE only	ENSNMEG00000018343	DE only
ENSAPLG00000022380	DE only	ENSMGAG00000014364	DE only	ENSNMEG00000018345	DE only
ENSAPLG00000027587	DE only	ENSMGAG00000006137	DE only	ENSNMEG00000019779	DE only
ENSAPLG00000006385	DE only	ENSMGAG00000002101	DE only	ENSNMEG00000018347	DE only
ENSAPLG00000001006	DE only	ENSMGAG00000006139	DE only	ENSNMEG00000011633	DE only
ENSAPLG00000005017	DE only	ENSMGAG00000005735	DE only	ENSNMEG00000013869	DE only
ENSAPLG00000011858	DE only	ENSMGAG00000012610	DE only	ENSNMEG00000010601	DE only
ENSAPLG00000014796	DE only	ENSMGAG00000014446	DE only	ENSNMEG00000017538	DE only
ENSAPLG00000014794	DE only	ENSMGAG00000002107	DE only	ENSNMEG00000010605	DE only
ENSAPLG00000014792	DE only	ENSMGAG00000012613	DE only	ENSNMEG00000021707	DE only
ENSAPLG00000014790	DE only	ENSMGAG00000009071	DE only	ENSNMEG00000021706	DE only
ENSAPLG00000008051	DE only	ENSMGAG00000013479	DE only	ENSNMEG00000022384	DE only
ENSAPLG00000023029	DE only	ENSMGAG00000013478	DE only	ENSNMEG00000022386	DE only
ENSAPLG00000014555	DE only	ENSMGAG00000013476	DE only	ENSNMEG00000022387	DE only
ENSAPLG00000011074	DE only	ENSMGAG00000013810	DE only	ENSNMEG00000022380	DE only
ENSAPLG00000014002	DE only	ENSMGAG00000004863	DE only	ENSNMEG00000008607	DE only
ENSAPLG00000014001	DE only	ENSMGAG00000004866	DE only	ENSNMEG00000009739	DE only
ENSAPLG00000003941	DE only	ENSMGAG00000006050	DE only	ENSNMEG00000022432	DE only
ENSAPLG00000015577	DE only	ENSMGAG00000006649	DE only	ENSNMEG00000009225	DE only
ENSAPLG00000015573	DE only	ENSMGAG00000006234	DE only	ENSNMEG00000022388	DE only
ENSAPLG00000014691	DE only	ENSMGAG00000007414	DE only	ENSNMEG00000022389	DE only
ENSAPLG00000014316	DE only	ENSMGAG00000009249	DE only	ENSNMEG00000005400	DE only
ENSAPLG00000019995	DE only	ENSMGAG00000013832	DE only	ENSNMEG00000005404	DE only
ENSAPLG00000005122	DE only	ENSMGAG00000006643	DE only	ENSNMEG00000005154	DE only
ENSAPLG00000005121	DE only	ENSMGAG00000006007	DE only	ENSNMEG00000006751	DE only
ENSAPLG00000010483	DE only	ENSMGAG00000006000	DE only	ENSNMEG00000011910	DE only
ENSAPLG00000010480	DE only	ENSMGAG00000003521	DE only	ENSNMEG00000011916	DE only
ENSAPLG00000021872	DE only	ENSMGAG00000006631	DE only	ENSNMEG00000020650	DE only
ENSAPLG00000005773	DE only	ENSMGAG00000006522	DE only	ENSNMEG00000006627	DE only
ENSAPLG00000001090	DE only	ENSMGAG00000009932	DE only	ENSNMEG00000005088	DE only
ENSAPLG00000027050	DE only	ENSMGAG00000003528	DE only	ENSNMEG00000020721	DE only
ENSAPLG00000003459	DE only	ENSMGAG00000003529	DE only	ENSNMEG00000020723	DE only
ENSAPLG00000027134	DE only	ENSMGAG00000004519	DE only	ENSNMEG00000011358	DE only
ENSAPLG00000027137	DE only	ENSMGAG00000005021	DE only	ENSNMEG00000010517	DE only
ENSAPLG00000014178	DE only	ENSMGAG00000005027	DE only	ENSNMEG00000021630	DE only
ENSAPLG00000018868	DE only	ENSMGAG00000001228	DE only	ENSNMEG00000011829	DE only
ENSAPLG00000005467	DE only	ENSMGAG00000005025	DE only	ENSNMEG00000008591	DE only
ENSAPLG00000014171	DE only	ENSMGAG00000005024	DE only	ENSNMEG00000001526	DE only
ENSAPLG00000018863	DE only	ENSMGAG00000004510	DE only	ENSNMEG00000001520	DE only
ENSAPLG00000015372	DE only	ENSMGAG00000013906	DE only	ENSNMEG00000016917	DE only
ENSAPLG00000009120	DE only	ENSMGAG00000013905	DE only	ENSNMEG00000016915	DE only
ENSAPLG00000015371	DE only	ENSMGAG00000004513	DE only	ENSNMEG00000018752	DE only
ENSAPLG00000014423	DE only	ENSMGAG00000004514	DE only	ENSNMEG00000021156	DE only
ENSAPLG00000019511	DE only	ENSMGAG00000013902	DE only	ENSNMEG00000016910	DE only
ENSAPLG00000012418	DE only	ENSMGAG00000014058	DE only	ENSNMEG00000005713	DE only
ENSAPLG00000015379	DE only	ENSMGAG00000011526	DE only	ENSNMEG00000009649	DE only
ENSAPLG00000002969	DE only	ENSMGAG00000011522	DE only	ENSNMEG00000018758	DE only
ENSAPLG00000002968	DE only	ENSMGAG00000011521	DE only	ENSNMEG00000023255	DE only
ENSAPLG00000002963	DE only	ENSMGAG00000014051	DE only	ENSNMEG00000010600	DE only
ENSAPLG00000021984	DE only	ENSMGAG00000014053	DE only	ENSNMEG00000023257	DE only
ENSAPLG00000026479	DE only	ENSMGAG00000001919	DE only	ENSNMEG00000023256	DE only
ENSAPLG00000003893	DE only	ENSMGAG00000014056	DE only	ENSNMEG00000018348	DE only
ENSAPLG00000012939	DE only	ENSMGAG00000007776	DE only	ENSNMEG00000006575	DE only
ENSAPLG00000003790	DE only	ENSMGAG00000007771	DE only	ENSNMEG00000006577	DE only
ENSAPLG00000005778	DE only	ENSMGAG00000007773	DE only	ENSNMEG00000018264	DE only
ENSAPLG00000026477	DE only	ENSMGAG00000009020	DE only	ENSNMEG00000015831	DE only
ENSAPLG00000005264	DE only	ENSMGAG00000005203	DE only	ENSNMEG00000021521	DE only
ENSAPLG00000005267	DE only	ENSMGAG00000005200	DE only	ENSNMEG00000010170	DE only
ENSAPLG00000005266	DE only	ENSMGAG00000005207	DE only	ENSNMEG00000018265	DE only
ENSAPLG00000004028	DE only	ENSMGAG00000005206	DE only	ENSNMEG00000011602	DE only
ENSAPLG00000015757	DE only	ENSMGAG00000009029	DE only	ENSNMEG00000021527	DE only
ENSAPLG00000015753	DE only	ENSMGAG00000005204	DE only	ENSNMEG00000021526	DE only
ENSAPLG00000004021	DE only	ENSMGAG00000012874	DE only	ENSNMEG00000001625	DE only
ENSAPLG00000004024	DE only	ENSMGAG00000005440	DE only	ENSNMEG00000014932	DE only
ENSAPLG00000012524	DE only	ENSMGAG00000012876	DE only	ENSNMEG00000012936	DE only
ENSAPLG00000001925	DE only	ENSMGAG00000009824	DE only	ENSNMEG00000018196	DE only
ENSAPLG00000015194	DE only	ENSMGAG00000005445	DE only	ENSNMEG00000010777	DE only
ENSAPLG00000015195	DE only	ENSMGAG00000012871	DE only	ENSNMEG00000017175	DE only
ENSAPLG00000006845	DE only	ENSMGAG00000005111	DE only	ENSNMEG00000017174	DE only
ENSAPLG00000001819	DE only	ENSMGAG00000005448	DE only	ENSNMEG00000017172	DE only
ENSAPLG00000010069	DE only	ENSMGAG00000004460	DE only	ENSNMEG00000008907	DE only
ENSAPLG00000006841	DE only	ENSMGAG00000013873	DE only	ENSNMEG00000012857	DE only
ENSAPLG00000006843	DE only	ENSMGAG00000003814	DE only	ENSNMEG00000008903	DE only
ENSAPLG00000005396	DE only	ENSMGAG00000008993	DE only	ENSNMEG00000007484	DE only
ENSAPLG00000005390	DE only	ENSMGAG00000008995	DE only	ENSNMEG00000007483	DE only
ENSAPLG00000010062	DE only	ENSMGAG00000010115	DE only	ENSNMEG00000007481	DE only
ENSAPLG00000030427	DE only	ENSMGAG00000000771	DE only	ENSNMEG00000017199	DE only
ENSAPLG00000030423	DE only	ENSMGAG00000016752	DE only	ENSNMEG00000017198	DE only
ENSAPLG00000003769	DE only	ENSMGAG00000008194	DE only	ENSNMEG00000013184	DE only
ENSAPLG00000011217	DE only	ENSMGAG00000000775	DE only	ENSNMEG00000003939	DE only
ENSAPLG00000012932	DE only	ENSMGAG00000010113	DE only	ENSNMEG00000016350	DE only
ENSAPLG00000029858	DE only	ENSMGAG00000010112	DE only	ENSNMEG00000013183	DE only
ENSAPLG00000003763	DE only	ENSMGAG00000008198	DE only	ENSNMEG00000013181	DE only
ENSAPLG00000003760	DE only	ENSMGAG00000000779	DE only	ENSNMEG00000013079	DE only
ENSAPLG00000004344	DE only	ENSMGAG00000009110	DE only	ENSNMEG00000017519	DE only
ENSAPLG00000003421	DE only	ENSMGAG00000009114	DE only	ENSNMEG00000007608	DE only
ENSAPLG00000029451	DE only	ENSMGAG00000008756	DE only	ENSNMEG00000007372	DE only
ENSAPLG00000026060	DE only	ENSMGAG00000008757	DE only	ENSNMEG00000007801	DE only
ENSAPLG00000019738	DE only	ENSMGAG00000008754	DE only	ENSNMEG00000019750	DE only
ENSAPLG00000003429	DE only	ENSMGAG00000008971	DE only	ENSNMEG00000019752	DE only
ENSAPLG00000014816	DE only	ENSMGAG00000001365	DE only	ENSNMEG00000016828	DE only
ENSAPLG00000007046	DE only	ENSMGAG00000008753	DE only	ENSNMEG00000008608	DE only
ENSAPLG00000007737	DE only	ENSMGAG00000008750	DE only	ENSNMEG00000003443	DE only
ENSAPLG00000007731	DE only	ENSMGAG00000004243	DE only	ENSNMEG00000012585	DE only
ENSAPLG00000007730	DE only	ENSMGAG00000013491	DE only	ENSNMEG00000012584	DE only
ENSAPLG00000004348	DE only	ENSMGAG00000013490	DE only	ENSNMEG00000012587	DE only
ENSAPLG00000007739	DE only	ENSMGAG00000003823	DE only	ENSNMEG00000007391	DE only
ENSAPLG00000001230	DE only	ENSMGAG00000013655	DE only	ENSNMEG00000007396	DE only
ENSAPLG00000015997	DE only	ENSMGAG00000013496	DE only	ENSNMEG00000003440	DE only
ENSAPLG00000005480	DE only	ENSMGAG00000004889	DE only	ENSNMEG00000012583	DE only
ENSAPLG00000010112	DE only	ENSMGAG00000004640	DE only	ENSNMEG00000012582	DE only
ENSAPLG00000005485	DE only	ENSMGAG00000004642	DE only	ENSNMEG00000022937	DE only
ENSAPLG00000005484	DE only	ENSMGAG00000012198	DE only	ENSNMEG00000009220	DE only
ENSAPLG00000005486	DE only	ENSMGAG00000004644	DE only	ENSNMEG00000022935	DE only
ENSAPLG00000005489	DE only	ENSMGAG00000012724	DE only	ENSNMEG00000022934	DE only
ENSAPLG00000030629	DE only	ENSMGAG00000004648	DE only	ENSNMEG00000000962	DE only
ENSAPLG00000009653	DE only	ENSMGAG00000014126	DE only	ENSNMEG00000007150	DE only
ENSAPLG00000006917	DE only	ENSMGAG00000003704	DE only	ENSNMEG00000016335	DE only
ENSAPLG00000005646	DE only	ENSMGAG00000008374	DE only	ENSNMEG00000007156	DE only
ENSAPLG00000027821	DE only	ENSMGAG00000006828	DE only	ENSNMEG00000007157	DE only
ENSAPLG00000005644	DE only	ENSMGAG00000003857	DE only	ENSNMEG00000007158	DE only
ENSAPLG00000027827	DE only	ENSMGAG00000003850	DE only	ENSNMEG00000007159	DE only
ENSAPLG00000030999	DE only	ENSMGAG00000003851	DE only	ENSNMEG00000017993	DE only
ENSAPLG00000005641	DE only	ENSMGAG00000008372	DE only	ENSNMEG00000007629	DE only
ENSAPLG00000025999	DE only	ENSMGAG00000003853	DE only	ENSNMEG00000017994	DE only
ENSAPLG00000012634	DE only	ENSMGAG00000000617	DE only	ENSNMEG00000017997	DE only
ENSAPLG00000012630	DE only	ENSMGAG00000006823	DE only	ENSNMEG00000017201	DE only
ENSAPLG00000012631	DE only	ENSMGAG00000006826	DE only	ENSNMEG00000005152	DE only
ENSAPLG00000007429	DE only	ENSMGAG00000011739	DE only	ENSNMEG00000004314	DE only
ENSAPLG00000007428	DE only	ENSMGAG00000002851	DE only	ENSNMEG00000017204	DE only
ENSAPLG00000008423	DE only	ENSMGAG00000002850	DE only	ENSNMEG00000006691	DE only
ENSAPLG00000003398	DE only	ENSMGAG00000001209	DE only	ENSNMEG00000007737	DE only
ENSAPLG00000003397	DE only	ENSMGAG00000002855	DE only	ENSNMEG00000018573	DE only
ENSAPLG00000003396	DE only	ENSMGAG00000002854	DE only	ENSNMEG00000006926	DE only
ENSAPLG00000003394	DE only	ENSMGAG00000008381	DE only	ENSNMEG00000018571	DE only
ENSAPLG00000022748	DE only	ENSMGAG00000008380	DE only	ENSNMEG00000011041	DE only
ENSAPLG00000011001	DE only	ENSMGAG00000012087	DE only	ENSNMEG00000012611	DE only
ENSAPLG00000006431	DE only	ENSMGAG00000004088	DE only	ENSNMEG00000011732	DE only
ENSAPLG00000012807	DE only	ENSMGAG00000002263	DE only	ENSNMEG00000012619	DE only
ENSAPLG00000002387	DE only	ENSMGAG00000001262	DE only	ENSNMEG00000015938	DE only
ENSAPLG00000002386	DE only	ENSMGAG00000004207	DE only	ENSNMEG00000022536	DE only
ENSAPLG00000000857	DE only	ENSMGAG00000004084	DE only	ENSNMEG00000007024	DE only
ENSAPLG00000002383	DE only	ENSMGAG00000003989	DE only	ENSNMEG00000007025	DE only
ENSAPLG00000021271	DE only	ENSMGAG00000015782	DE only	ENSNMEG00000003277	DE only
ENSAPLG00000005738	DE only	ENSMGAG00000002767	DE only	ENSNMEG00000002387	DE only
ENSAPLG00000005732	DE only	ENSMGAG00000001583	DE only	ENSNMEG00000007021	DE only
ENSAPLG00000003558	DE only	ENSMGAG00000002349	DE only	ENSNMEG00000007022	DE only
ENSAPLG00000003054	DE only	ENSMGAG00000015239	DE only	ENSNMEG00000011149	DE only
ENSAPLG00000014968	DE only	ENSMGAG00000009755	DE only	ENSNMEG00000003278	DE only
ENSAPLG00000014969	DE only	ENSMGAG00000001589	DE only	ENSNMEG00000013526	DE only
ENSAPLG00000012413	DE only	ENSMGAG00000010603	DE only	ENSNMEG00000021381	DE only
ENSAPLG00000012745	DE only	ENSMGAG00000007516	DE only	ENSNMEG00000011731	DE only
ENSAPLG00000014967	DE only	ENSMGAG00000015232	DE only	ENSNMEG00000016003	DE only
ENSAPLG00000003555	DE only	ENSMGAG00000015231	DE only	ENSNMEG00000012164	DE only
ENSAPLG00000003554	DE only	ENSMGAG00000015230	DE only	ENSNMEG00000012037	DE only
ENSAPLG00000011443	DE only	ENSMGAG00000015093	DE only	ENSNMEG00000016230	DE only
ENSAPLG00000011997	DE only	ENSMGAG00000015091	DE only	ENSNMEG00000012030	DE only
ENSAPLG00000006069	DE only	ENSMGAG00000015096	DE only	ENSNMEG00000019937	DE only
ENSAPLG00000017861	DE only	ENSMGAG00000015018	DE only	ENSNMEG00000021838	DE only
ENSAPLG00000003085	DE only	ENSMGAG00000011083	DE only	ENSNMEG00000013451	DE only
ENSAPLG00000003084	DE only	ENSMGAG00000012056	DE only	ENSNMEG00000013320	DE only
ENSAPLG00000006062	DE only	ENSMGAG00000012054	DE only	ENSNMEG00000018401	DE only
ENSAPLG00000006060	DE only	ENSMGAG00000012298	DE only	ENSNMEG00000019801	DE only
ENSAPLG00000006061	DE only	ENSMGAG00000002587	DE only	ENSNMEG00000013455	DE only
ENSAPLG00000006066	DE only	ENSMGAG00000002586	DE only	ENSNMEG00000018404	DE only
ENSAPLG00000007643	DE only	ENSMGAG00000002580	DE only	ENSNMEG00000013457	DE only
ENSAPLG00000015960	DE only	ENSMGAG00000002583	DE only	ENSNMEG00000016138	DE only
ENSAPLG00000001548	DE only	ENSMGAG00000014949	DE only	ENSNMEG00000018408	DE only
ENSAPLG00000013121	DE only	ENSMGAG00000009135	DE only	ENSNMEG00000015733	DE only
ENSAPLG00000010801	DE only	ENSMGAG00000014945	DE only	ENSNMEG00000012882	DE only
ENSAPLG00000021473	DE only	ENSMGAG00000014942	DE only	ENSNMEG00000018266	DE only
ENSAPLG00000028539	DE only	ENSMGAG00000014940	DE only	ENSNMEG00000010585	DE only
ENSAPLG00000006263	DE only	ENSMGAG00000014941	DE only	ENSNMEG00000002078	DE only
ENSAPLG00000015227	DE only	ENSMGAG00000001695	DE only	ENSNMEG00000011096	DE only
ENSAPLG00000021478	DE only	ENSMGAG00000001690	DE only	ENSNMEG00000018556	DE only
ENSAPLG00000026082	DE only	ENSMGAG00000010731	DE only	ENSNMEG00000016648	DE only
ENSAPLG00000004515	DE only	ENSMGAG00000010730	DE only	ENSNMEG00000016649	DE only
ENSAPLG00000006465	DE only	ENSMGAG00000016618	DE only	ENSNMEG00000016646	DE only
ENSAPLG00000004512	DE only	ENSMGAG00000007200	DE only	ENSNMEG00000016645	DE only
ENSAPLG00000006461	DE only	ENSMGAG00000016968	DE only	ENSNMEG00000016640	DE only
ENSAPLG00000016405	DE only	ENSMGAG00000007202	DE only	ENSNMEG00000015336	DE only
ENSAPLG00000007192	DE only	ENSMGAG00000007204	DE only	ENSNMEG00000011146	DE only
ENSAPLG00000029064	DE only	ENSMGAG00000008578	DE only	ENSNMEG00000015110	DE only
ENSAPLG00000029067	DE only	ENSMGAG00000011642	DE only	ENSNMEG00000012328	DE only
ENSAPLG00000006469	DE only	ENSMGAG00000007208	DE only	ENSNMEG00000018757	DE only
ENSAPLG00000025978	DE only	ENSMGAG00000008574	DE only	ENSNMEG00000006620	DE only
ENSAPLG00000009950	DE only	ENSMGAG00000011641	DE only	ENSNMEG00000015023	DE only
ENSAPLG00000009956	DE only	ENSMGAG00000008572	DE only	ENSNMEG00000014200	DE only
ENSAPLG00000023767	DE only	ENSMGAG00000003213	DE only	ENSNMEG00000002505	DE only
ENSAPLG00000019156	DE only	ENSMGAG00000008570	DE only	ENSNMEG00000015845	DE only
ENSAPLG00000024028	DE only	ENSMGAG00000011645	DE only	ENSNMEG00000014511	DE only
ENSAPLG00000024029	DE only	ENSMGAG00000002929	DE only	ENSNMEG00000015847	DE only
ENSAPLG00000002563	DE only	ENSMGAG00000002928	DE only	ENSNMEG00000015028	DE only
ENSAPLG00000012336	DE only	ENSMGAG00000002921	DE only	ENSNMEG00000003903	DE only
ENSAPLG00000012335	DE only	ENSMGAG00000002925	DE only	ENSNMEG00000014750	DE only
ENSAPLG00000016320	DE only	ENSMGAG00000013277	DE only	ENSNMEG00000015842	DE only
ENSAPLG00000016326	DE only	ENSMGAG00000003422	DE only	ENSNMEG00000016859	DE only
ENSAPLG00000016327	DE only	ENSMGAG00000013455	DE only	ENSNMEG00000020123	DE only
ENSAPLG00000020052	DE only	ENSMGAG00000007791	DE only	ENSNMEG00000015597	DE only
ENSAPLG00000029683	DE only	ENSMGAG00000006144	DE only	ENSNMEG00000015595	DE only
ENSAPLG00000005153	DE only	ENSMGAG00000010421	DE only	ENSNMEG00000014861	DE only
ENSAPLG00000021696	DE only	ENSMGAG00000015416	DE only	ENSNMEG00000014863	DE only
ENSAPLG00000013489	DE only	ENSMGAG00000000985	DE only	ENSNMEG00000014865	DE only
ENSAPLG00000005863	DE only	ENSMGAG00000000984	DE only	ENSNMEG00000014757	DE only
ENSAPLG00000009717	DE only	ENSMGAG00000010425	DE only	ENSNMEG00000002386	DE only
ENSAPLG00000004795	DE only	ENSMGAG00000006411	DE only	ENSNMEG00000021636	DE only
ENSAPLG00000029209	DE only	ENSMGAG00000001273	DE only	ENSNMEG00000019022	DE only
ENSAPLG00000005866	DE only	ENSMGAG00000000980	DE only	ENSNMEG00000020469	DE only
ENSAPLG00000005865	DE only	ENSMGAG00000010428	DE only	ENSNMEG00000017820	DE only
ENSAPLG00000009712	DE only	ENSMGAG00000001962	DE only	ENSNMEG00000011032	DE only
ENSAPLG00000010381	DE only	ENSMGAG00000001963	DE only	ENSNMEG00000011033	DE only
ENSAPLG00000029207	DE only	ENSMGAG00000008402	DE only	ENSNMEG00000022643	DE only
ENSAPLG00000005868	DE only	ENSMGAG00000003323	DE only	ENSNMEG00000009778	DE only
ENSAPLG00000003177	DE only	ENSMGAG00000008400	DE only	ENSNMEG00000005081	DE only
ENSAPLG00000010410	DE only	ENSMGAG00000003326	DE only	ENSNMEG00000003490	DE only
ENSAPLG00000009487	DE only	ENSMGAG00000000725	DE only	ENSNMEG00000014881	DE only
ENSAPLG00000003174	DE only	ENSMGAG00000003325	DE only	ENSNMEG00000010699	DE only
ENSAPLG00000009480	DE only	ENSMGAG00000007344	DE only	ENSNMEG00000003497	DE only
ENSAPLG00000009483	DE only	ENSMGAG00000011395	DE only	ENSNMEG00000010698	DE only
ENSAPLG00000017264	DE only	ENSMGAG00000007346	DE only	ENSNMEG00000014758	DE only
ENSAPLG00000003984	DE only	ENSMGAG00000008409	DE only	ENSNMEG00000003019	DE only
ENSAPLG00000009489	DE only	ENSMGAG00000011390	DE only	ENSNMEG00000003310	DE only
ENSAPLG00000009331	DE only	ENSMGAG00000003474	DE only	ENSNMEG00000018990	DE only
ENSAPLG00000003179	DE only	ENSMGAG00000007343	DE only	ENSNMEG00000018991	DE only
ENSAPLG00000006116	DE only	ENSMGAG00000012470	DE only	ENSNMEG00000018993	DE only
ENSAPLG00000004556	DE only	ENSMGAG00000016926	DE only	ENSNMEG00000018997	DE only
ENSAPLG00000006114	DE only	ENSMGAG00000012472	DE only	ENSNMEG00000020269	DE only
ENSAPLG00000006115	DE only	ENSMGAG00000012473	DE only	ENSNMEG00000020268	DE only
ENSAPLG00000000631	DE only	ENSMGAG00000003669	DE only	ENSNMEG00000000371	DE only
ENSAPLG00000008994	DE only	ENSMGAG00000012478	DE only	ENSNMEG00000004050	DE only
ENSAPLG00000008995	DE only	ENSMGAG00000005760	DE only	ENSNMEG00000017678	DE only
ENSAPLG00000019124	DE only	ENSMGAG00000008200	DE only	ENSNMEG00000020263	DE only
ENSAPLG00000020633	DE only	ENSMGAG00000003663	DE only	ENSNMEG00000004053	DE only
ENSAPLG00000014438	DE only	ENSMGAG00000011604	DE only	ENSNMEG00000020265	DE only
ENSAPLG00000009916	DE only	ENSMGAG00000003660	DE only	ENSNMEG00000004727	DE only
ENSAPLG00000003985	DE only	ENSMGAG00000014617	DE only	ENSNMEG00000020266	DE only
ENSAPLG00000008441	DE only	ENSMGAG00000003967	DE only	ENSNMEG00000014244	DE only
ENSAPLG00000029536	DE only	ENSMGAG00000009719	DE only	ENSNMEG00000000284	DE only
ENSAPLG00000008445	DE only	ENSMGAG00000003546	DE only	ENSNMEG00000014246	DE only
ENSAPLG00000008537	DE only	ENSMGAG00000016922	DE only	ENSNMEG00000018976	DE only
ENSAPLG00000008534	DE only	ENSMGAG00000005763	DE only	ENSNMEG00000018974	DE only
ENSAPLG00000015982	DE only	ENSMGAG00000008364	DE only	ENSNMEG00000008296	DE only
ENSAPLG00000008532	DE only	ENSMGAG00000014619	DE only	ENSNMEG00000008294	DE only
ENSAPLG00000029441	DE only	ENSMGAG00000011062	DE only	ENSNMEG00000000289	DE only
ENSAPLG00000009823	DE only	ENSMGAG00000011066	DE only	ENSNMEG00000008743	DE only
ENSAPLG00000025322	DE only	ENSMGAG00000011067	DE only	ENSNMEG00000018753	DE only
ENSAPLG00000008750	DE only	ENSMGAG00000004244	DE only	ENSNMEG00000013982	DE only
ENSAPLG00000009825	DE only	ENSMGAG00000011065	DE only	ENSNMEG00000009959	DE only
ENSAPLG00000008539	DE only	ENSMGAG00000008201	DE only	ENSNMEG00000014643	DE only
ENSAPLG00000006281	DE only	ENSMGAG00000011069	DE only	ENSNMEG00000020399	DE only
ENSAPLG00000016438	DE only	ENSMGAG00000011260	DE only	ENSNMEG00000004438	DE only
ENSAPLG00000008843	DE only	ENSMGAG00000011261	DE only	ENSNMEG00000021911	DE only
ENSAPLG00000008840	DE only	ENSMGAG00000012271	DE only	ENSNMEG00000004436	DE only
ENSAPLG00000006285	DE only	ENSMGAG00000011264	DE only	ENSNMEG00000004434	DE only
ENSAPLG00000010660	DE only	ENSMGAG00000012277	DE only	ENSNMEG00000008343	DE only
ENSAPLG00000016430	DE only	ENSMGAG00000012275	DE only	ENSNMEG00000004432	DE only
ENSAPLG00000010666	DE only	ENSMGAG00000016548	DE only	ENSNMEG00000004121	DE only
ENSAPLG00000013112	DE only	ENSMGAG00000011269	DE only	ENSNMEG00000018750	DE only
ENSAPLG00000002774	DE only	ENSMGAG00000012278	DE only	ENSNMEG00000019119	DE only
ENSAPLG00000002770	DE only	ENSMGAG00000017364	DE only	ENSNMEG00000016142	DE only
ENSAPLG00000010322	DE only	ENSMGAG00000003065	DE only	ENSNMEG00000000113	DE only
ENSAPLG00000012274	DE only	ENSMGAG00000014728	DE only	ENSNMEG00000017673	DE only
ENSAPLG00000008613	DE only	ENSMGAG00000014729	DE only	ENSNMEG00000011100	DE only
ENSAPLG00000026664	DE only	ENSMGAG00000012519	DE only	ENSNMEG00000019116	DE only
ENSAPLG00000014701	DE only	ENSMGAG00000012515	DE only	ENSNMEG00000011102	DE only
ENSAPLG00000008197	DE only	ENSMGAG00000005903	DE only	ENSNMEG00000022545	DE only
ENSAPLG00000008758	DE only	ENSMGAG00000012513	DE only	ENSNMEG00000010188	DE only
ENSAPLG00000028001	DE only	ENSMGAG00000012512	DE only	ENSNMEG00000008120	DE only
ENSAPLG00000002239	DE only	ENSMGAG00000012511	DE only	ENSNMEG00000016066	DE only
ENSAPLG00000012270	DE only	ENSMGAG00000012510	DE only	ENSNMEG00000009641	DE only
ENSAPLG00000028006	DE only	ENSMGAG00000017381	DE only	ENSNMEG00000008124	DE only
ENSAPLG00000008281	DE only	ENSMGAG00000017380	DE only	ENSNMEG00000000309	DE only
ENSAPLG00000020378	DE only	ENSMGAG00000017385	DE only	ENSNMEG00000009348	DE only
ENSAPLG00000008616	DE only	ENSMGAG00000017384	DE only	ENSNMEG00000022739	DE only
ENSAPLG00000024242	DE only	ENSMGAG00000001031	DE only	ENSNMEG00000022738	DE only
ENSAPLG00000001036	DE only	ENSMGAG00000003900	DE only	ENSNMEG00000009437	DE only
ENSAPLG00000010044	DE only	ENSMGAG00000002865	DE only	ENSNMEG00000000732	DE only
ENSAPLG00000007896	DE only	ENSMGAG00000001034	DE only	ENSNMEG00000011580	DE only
ENSAPLG00000010833	DE only	ENSMGAG00000003199	DE only	ENSNMEG00000004543	DE only
ENSAPLG00000027593	DE only	ENSMGAG00000003195	DE only	ENSNMEG00000011582	DE only
ENSAPLG00000005004	DE only	ENSMGAG00000003197	DE only	ENSNMEG00000011585	DE only
ENSAPLG00000005007	DE only	ENSMGAG00000005048	DE only	ENSNMEG00000011587	DE only
ENSAPLG00000017056	DE only	ENSMGAG00000011756	DE only	ENSNMEG00000020489	DE only
ENSAPLG00000017408	DE only	ENSMGAG00000013015	DE only	ENSNMEG00000005897	DE only
ENSAPLG00000001151	DE only	ENSMGAG00000013014	DE only	ENSNMEG00000001512	DE only
ENSAPLG00000014769	DE only	ENSMGAG00000006349	DE only	ENSNMEG00000010968	DE only
ENSAPLG00000004288	DE only	ENSMGAG00000013016	DE only	ENSNMEG00000011746	DE only
ENSAPLG00000008267	DE only	ENSMGAG00000017030	DE only	ENSNMEG00000011744	DE only
ENSAPLG00000008265	DE only	ENSMGAG00000013010	DE only	ENSNMEG00000011745	DE only
ENSAPLG00000004284	DE only	ENSMGAG00000013013	DE only	ENSNMEG00000020643	DE only
ENSAPLG00000010836	DE only	ENSMGAG00000012601	DE only	ENSNMEG00000011215	DE only
ENSAPLG00000014761	DE only	ENSMGAG00000012605	DE only	ENSNMEG00000000990	DE only
ENSAPLG00000014767	DE only	ENSMGAG00000001471	DE only	ENSNMEG00000011217	DE only
ENSAPLG00000010277	DE only	ENSMGAG00000012582	DE only	ENSNMEG00000011218	DE only
ENSAPLG00000011048	DE only	ENSMGAG00000001100	DE only	ENSNMEG00000010343	DE only
ENSAPLG00000003954	DE only	ENSMGAG00000007832	DE only	ENSNMEG00000010614	DE only
ENSAPLG00000008065	DE only	ENSMGAG00000010284	DE only	ENSNMEG00000010345	DE only
ENSAPLG00000008067	DE only	ENSMGAG00000007831	DE only	ENSNMEG00000010347	DE only
ENSAPLG00000013977	DE only	ENSMGAG00000010281	DE only	ENSNMEG00000011749	DE only
ENSAPLG00000014562	DE only	ENSMGAG00000010280	DE only	ENSNMEG00000019588	DE only
ENSAPLG00000014563	DE only	ENSMGAG00000007839	DE only	ENSNMEG00000022399	DE only
ENSAPLG00000013972	DE only	ENSMGAG00000017036	DE only	ENSNMEG00000016522	DE only
ENSAPLG00000011046	DE only	ENSMGAG00000017034	DE only	ENSNMEG00000022420	DE only
ENSAPLG00000012419	DE only	ENSMGAG00000003680	DE only	ENSNMEG00000004944	DE only
ENSAPLG00000014365	DE only	ENSMGAG00000007115	DE only	ENSNMEG00000017743	DE only
ENSAPLG00000021137	DE only	ENSMGAG00000003685	DE only	ENSNMEG00000017744	DE only
ENSAPLG00000009685	DE only	ENSMGAG00000003684	DE only	ENSNMEG00000022396	DE only
ENSAPLG00000005131	DE only	ENSMGAG00000003687	DE only	ENSNMEG00000017747	DE only
ENSAPLG00000022038	DE only	ENSMGAG00000003688	DE only	ENSNMEG00000005417	DE only
ENSAPLG00000002609	DE only	ENSMGAG00000017149	DE only	ENSNMEG00000015969	DE only
ENSAPLG00000005134	DE only	ENSMGAG00000015290	DE only	ENSNMEG00000005413	DE only
ENSAPLG00000002603	DE only	ENSMGAG00000006127	DE only	ENSNMEG00000010982	DE only
ENSAPLG00000010476	DE only	ENSMGAG00000006126	DE only	ENSNMEG00000000427	DE only
ENSAPLG00000002605	DE only	ENSMGAG00000013702	DE only	ENSNMEG00000011969	DE only
ENSAPLG00000004756	DE only	ENSMGAG00000013705	DE only	ENSNMEG00000017589	DE only
ENSAPLG00000024630	DE only	ENSMGAG00000002139	DE only	ENSNMEG00000006760	DE only
ENSAPLG00000006791	DE only	ENSMGAG00000014438	DE only	ENSNMEG00000011963	DE only
ENSAPLG00000013748	DE only	ENSMGAG00000013706	DE only	ENSNMEG00000006619	DE only
ENSAPLG00000014106	DE only	ENSMGAG00000009830	DE only	ENSNMEG00000011366	DE only
ENSAPLG00000014105	DE only	ENSMGAG00000013708	DE only	ENSNMEG00000011367	DE only
ENSAPLG00000012972	DE only	ENSMGAG00000014434	DE only	ENSNMEG00000013873	DE only
ENSAPLG00000012401	DE only	ENSMGAG00000014435	DE only	ENSNMEG00000011363	DE only
ENSAPLG00000015360	DE only	ENSMGAG00000009834	DE only	ENSNMEG00000020730	DE only
ENSAPLG00000015362	DE only	ENSMGAG00000003449	DE only	ENSNMEG00000011369	DE only
ENSAPLG00000013808	DE only	ENSMGAG00000011880	DE only	ENSNMEG00000005093	DE only
ENSAPLG00000019502	DE only	ENSMGAG00000006045	DE only	ENSNMEG00000005090	DE only
ENSAPLG00000015368	DE only	ENSMGAG00000011887	DE only	ENSNMEG00000005096	DE only
ENSAPLG00000004753	DE only	ENSMGAG00000004871	DE only	ENSNMEG00000021607	DE only
ENSAPLG00000019215	DE only	ENSMGAG00000009203	DE only	ENSNMEG00000019342	DE only
ENSAPLG00000015567	DE only	ENSMGAG00000012445	DE only	ENSNMEG00000021609	DE only
ENSAPLG00000015564	DE only	ENSMGAG00000009232	DE only	ENSNMEG00000010309	DE only
ENSAPLG00000031030	DE only	ENSMGAG00000002896	DE only	ENSNMEG00000001083	DE only
ENSAPLG00000015568	DE only	ENSMGAG00000006650	DE only	ENSNMEG00000015960	DE only
ENSAPLG00000019252	DE only	ENSMGAG00000009238	DE only	ENSNMEG00000009651	DE only
ENSAPLG00000005259	DE only	ENSMGAG00000005692	DE only	ENSNMEG00000018744	DE only
ENSAPLG00000004696	DE only	ENSMGAG00000005693	DE only	ENSNMEG00000009652	DE only
ENSAPLG00000003883	DE only	ENSMGAG00000005698	DE only	ENSNMEG00000018740	DE only
ENSAPLG00000011197	DE only	ENSMGAG00000003532	DE only	ENSNMEG00000018331	DE only
ENSAPLG00000005855	DE only	ENSMGAG00000003531	DE only	ENSNMEG00000023252	DE only
ENSAPLG00000011192	DE only	ENSMGAG00000006884	DE only	ENSNMEG00000022644	DE only
ENSAPLG00000023160	DE only	ENSMGAG00000003537	DE only	ENSNMEG00000023060	DE only
ENSAPLG00000003884	DE only	ENSMGAG00000007614	DE only	ENSNMEG00000005700	DE only
ENSAPLG00000011220	DE only	ENSMGAG00000006015	DE only	ENSNMEG00000014116	DE only
ENSAPLG00000023224	DE only	ENSMGAG00000003534	DE only	ENSNMEG00000005705	DE only
ENSAPLG00000015749	DE only	ENSMGAG00000014542	DE only	ENSNMEG00000001062	DE only
ENSAPLG00000011224	DE only	ENSMGAG00000002002	DE only	ENSNMEG00000001060	DE only
ENSAPLG00000014614	DE only	ENSMGAG00000005055	DE only	ENSNMEG00000001065	DE only
ENSAPLG00000004038	DE only	ENSMGAG00000002004	DE only	ENSNMEG00000014110	DE only
ENSAPLG00000015743	DE only	ENSMGAG00000005053	DE only	ENSNMEG00000001069	DE only
ENSAPLG00000012530	DE only	ENSMGAG00000014544	DE only	ENSNMEG00000021514	DE only
ENSAPLG00000015214	DE only	ENSMGAG00000004508	DE only	ENSNMEG00000001399	DE only
ENSAPLG00000015217	DE only	ENSMGAG00000004505	DE only	ENSNMEG00000010166	DE only
ENSAPLG00000015216	DE only	ENSMGAG00000013647	DE only	ENSNMEG00000017344	DE only
ENSAPLG00000025695	DE only	ENSMGAG00000004502	DE only	ENSNMEG00000010168	DE only
ENSAPLG00000001939	DE only	ENSMGAG00000004501	DE only	ENSNMEG00000001465	DE only
ENSAPLG00000015185	DE only	ENSMGAG00000013643	DE only	ENSNMEG00000021518	DE only
ENSAPLG00000015187	DE only	ENSMGAG00000001145	DE only	ENSNMEG00000001391	DE only
ENSAPLG00000003338	DE only	ENSMGAG00000002615	DE only	ENSNMEG00000010762	DE only
ENSAPLG00000015694	DE only	ENSMGAG00000009349	DE only	ENSNMEG00000007963	DE only
ENSAPLG00000015696	DE only	ENSMGAG00000005142	DE only	ENSNMEG00000019694	DE only
ENSAPLG00000002826	DE only	ENSMGAG00000009343	DE only	ENSNMEG00000017775	DE only
ENSAPLG00000015690	DE only	ENSMGAG00000009341	DE only	ENSNMEG00000017789	DE only
ENSAPLG00000001801	DE only	ENSMGAG00000009344	DE only	ENSNMEG00000012826	DE only
ENSAPLG00000002828	DE only	ENSMGAG00000005387	DE only	ENSNMEG00000012827	DE only
ENSAPLG00000015698	DE only	ENSMGAG00000009581	DE only	ENSNMEG00000008916	DE only
ENSAPLG00000010050	DE only	ENSMGAG00000005274	DE only	ENSNMEG00000008911	DE only
ENSAPLG00000010051	DE only	ENSMGAG00000006048	DE only	ENSNMEG00000008913	DE only
ENSAPLG00000029848	DE only	ENSMGAG00000005272	DE only	ENSNMEG00000007494	DE only
ENSAPLG00000020939	DE only	ENSMGAG00000009595	DE only	ENSNMEG00000012829	DE only
ENSAPLG00000014584	DE only	ENSMGAG00000006180	DE only	ENSNMEG00000001418	DE only
ENSAPLG00000010057	DE only	ENSMGAG00000001719	DE only	ENSNMEG00000007705	DE only
ENSAPLG00000027215	DE only	ENSMGAG00000002317	DE only	ENSNMEG00000006383	DE only
ENSAPLG00000029841	DE only	ENSMGAG00000002311	DE only	ENSNMEG00000007707	DE only
ENSAPLG00000030183	DE only	ENSMGAG00000002313	DE only	ENSNMEG00000003367	DE only
ENSAPLG00000003772	DE only	ENSMGAG00000012862	DE only	ENSNMEG00000013190	DE only
ENSAPLG00000003418	DE only	ENSMGAG00000006182	DE only	ENSNMEG00000013193	DE only
ENSAPLG00000019722	DE only	ENSMGAG00000002319	DE only	ENSNMEG00000019562	DE only
ENSAPLG00000029798	DE only	ENSMGAG00000009592	DE only	ENSNMEG00000006810	DE only
ENSAPLG00000023599	DE only	ENSMGAG00000004473	DE only	ENSNMEG00000020860	DE only
ENSAPLG00000013753	DE only	ENSMGAG00000013807	DE only	ENSNMEG00000020867	DE only
ENSAPLG00000004725	DE only	ENSMGAG00000004471	DE only	ENSNMEG00000020866	DE only
ENSAPLG00000013588	DE only	ENSMGAG00000001367	DE only	ENSNMEG00000006546	DE only
ENSAPLG00000003414	DE only	ENSMGAG00000013803	DE only	ENSNMEG00000020864	DE only
ENSAPLG00000001267	DE only	ENSMGAG00000008989	DE only	ENSNMEG00000007366	DE only
ENSAPLG00000013754	DE only	ENSMGAG00000006049	DE only	ENSNMEG00000013063	DE only
ENSAPLG00000004333	DE only	ENSMGAG00000016921	DE only	ENSNMEG00000007812	DE only
ENSAPLG00000013591	DE only	ENSMGAG00000004492	DE only	ENSNMEG00000013067	DE only
ENSAPLG00000013592	DE only	ENSMGAG00000001368	DE only	ENSNMEG00000007816	DE only
ENSAPLG00000008349	DE only	ENSMGAG00000008982	DE only	ENSNMEG00000016838	DE only
ENSAPLG00000013595	DE only	ENSMGAG00000008980	DE only	ENSNMEG00000017523	DE only
ENSAPLG00000030299	DE only	ENSMGAG00000008187	DE only	ENSNMEG00000017524	DE only
ENSAPLG00000010123	DE only	ENSMGAG00000000765	DE only	ENSNMEG00000017525	DE only
ENSAPLG00000002180	DE only	ENSMGAG00000009722	DE only	ENSNMEG00000019766	DE only
ENSAPLG00000030290	DE only	ENSMGAG00000000761	DE only	ENSNMEG00000019767	DE only
ENSAPLG00000010129	DE only	ENSMGAG00000004568	DE only	ENSNMEG00000004498	DE only
ENSAPLG00000020807	DE only	ENSMGAG00000010120	DE only	ENSNMEG00000016837	DE only
ENSAPLG00000026271	DE only	ENSMGAG00000009167	DE only	ENSNMEG00000016836	DE only
ENSAPLG00000012624	DE only	ENSMGAG00000014139	DE only	ENSNMEG00000023112	DE only
ENSAPLG00000012626	DE only	ENSMGAG00000010124	DE only	ENSNMEG00000007380	DE only
ENSAPLG00000011538	DE only	ENSMGAG00000009691	DE only	ENSNMEG00000023111	DE only
ENSAPLG00000023186	DE only	ENSMGAG00000008189	DE only	ENSNMEG00000007385	DE only
ENSAPLG00000014434	DE only	ENSMGAG00000000768	DE only	ENSNMEG00000006636	DE only
ENSAPLG00000013331	DE only	ENSMGAG00000008745	DE only	ENSNMEG00000007388	DE only
ENSAPLG00000011453	DE only	ENSMGAG00000006904	DE only	ENSNMEG00000007147	DE only
ENSAPLG00000014971	DE only	ENSMGAG00000005300	DE only	ENSNMEG00000007630	DE only
ENSAPLG00000011450	DE only	ENSMGAG00000004258	DE only	ENSNMEG00000007633	DE only
ENSAPLG00000002178	DE only	ENSMGAG00000013692	DE only	ENSNMEG00000007632	DE only
ENSAPLG00000014976	DE only	ENSMGAG00000006903	DE only	ENSNMEG00000007142	DE only
ENSAPLG00000014523	DE only	ENSMGAG00000008742	DE only	ENSNMEG00000007637	DE only
ENSAPLG00000007414	DE only	ENSMGAG00000008969	DE only	ENSNMEG00000007636	DE only
ENSAPLG00000016185	DE only	ENSMGAG00000004252	DE only	ENSNMEG00000016343	DE only
ENSAPLG00000011459	DE only	ENSMGAG00000010917	DE only	ENSNMEG00000016341	DE only
ENSAPLG00000014978	DE only	ENSMGAG00000008749	DE only	ENSNMEG00000017231	DE only
ENSAPLG00000007410	DE only	ENSMGAG00000004256	DE only	ENSNMEG00000017232	DE only
ENSAPLG00000016182	DE only	ENSMGAG00000004255	DE only	ENSNMEG00000017077	DE only
ENSAPLG00000014799	DE only	ENSMGAG00000004254	DE only	ENSNMEG00000018565	DE only
ENSAPLG00000016401	DE only	ENSMGAG00000004891	DE only	ENSNMEG00000013204	DE only
ENSAPLG00000014006	DE only	ENSMGAG00000004890	DE only	ENSNMEG00000018567	DE only
ENSAPLG00000007090	DE only	ENSMGAG00000007722	DE only	ENSNMEG00000017067	DE only
ENSAPLG00000030369	DE only	ENSMGAG00000001712	DE only	ENSNMEG00000018561	DE only
ENSAPLG00000007093	DE only	ENSMGAG00000002064	DE only	ENSNMEG00000013200	DE only
ENSAPLG00000000990	DE only	ENSMGAG00000009729	DE only	ENSNMEG00000013203	DE only
ENSAPLG00000012750	DE only	ENSMGAG00000006668	DE only	ENSNMEG00000013202	DE only
ENSAPLG00000012753	DE only	ENSMGAG00000004654	DE only	ENSNMEG00000012629	DE only
ENSAPLG00000004613	DE only	ENSMGAG00000004652	DE only	ENSNMEG00000021573	DE only
ENSAPLG00000003569	DE only	ENSMGAG00000011468	DE only	ENSNMEG00000015904	DE only
ENSAPLG00000003565	DE only	ENSMGAG00000011466	DE only	ENSNMEG00000003249	DE only
ENSAPLG00000003566	DE only	ENSMGAG00000011465	DE only	ENSNMEG00000007038	DE only
ENSAPLG00000028953	DE only	ENSMGAG00000007692	DE only	ENSNMEG00000017070	DE only
ENSAPLG00000004619	DE only	ENSMGAG00000005461	DE only	ENSNMEG00000007030	DE only
ENSAPLG00000003563	DE only	ENSMGAG00000011460	DE only	ENSNMEG00000007035	DE only
ENSAPLG00000006079	DE only	ENSMGAG00000011724	DE only	ENSNMEG00000008359	DE only
ENSAPLG00000006651	DE only	ENSMGAG00000001757	DE only	ENSNMEG00000022548	DE only
ENSAPLG00000011986	DE only	ENSMGAG00000003848	DE only	ENSNMEG00000013539	DE only
ENSAPLG00000013379	DE only	ENSMGAG00000009764	DE only	ENSNMEG00000013538	DE only
ENSAPLG00000006073	DE only	ENSMGAG00000001750	DE only	ENSNMEG00000015694	DE only
ENSAPLG00000006075	DE only	ENSMGAG00000011723	DE only	ENSNMEG00000015698	DE only
ENSAPLG00000006074	DE only	ENSMGAG00000009768	DE only	ENSNMEG00000019906	DE only
ENSAPLG00000007671	DE only	ENSMGAG00000006830	DE only	ENSNMEG00000019907	DE only
ENSAPLG00000031012	DE only	ENSMGAG00000001759	DE only	ENSNMEG00000018766	DE only
ENSAPLG00000010872	DE only	ENSMGAG00000007394	DE only	ENSNMEG00000013536	DE only
ENSAPLG00000007676	DE only	ENSMGAG00000006836	DE only	ENSNMEG00000013535	DE only
ENSAPLG00000007678	DE only	ENSMGAG00000002824	DE only	ENSNMEG00000013534	DE only
ENSAPLG00000006275	DE only	ENSMGAG00000002820	DE only	ENSNMEG00000019838	DE only
ENSAPLG00000006475	DE only	ENSMGAG00000012811	DE only	ENSNMEG00000013445	DE only
ENSAPLG00000006476	DE only	ENSMGAG00000002828	DE only	ENSNMEG00000016123	DE only
ENSAPLG00000013255	DE only	ENSMGAG00000004099	DE only	ENSNMEG00000013441	DE only
ENSAPLG00000020816	DE only	ENSMGAG00000004098	DE only	ENSNMEG00000016120	DE only
ENSAPLG00000004503	DE only	ENSMGAG00000011973	DE only	ENSNMEG00000007873	DE only
ENSAPLG00000008552	DE only	ENSMGAG00000005541	DE only	ENSNMEG00000019833	DE only
ENSAPLG00000011529	DE only	ENSMGAG00000004091	DE only	ENSNMEG00000012132	DE only
ENSAPLG00000009926	DE only	ENSMGAG00000004090	DE only	ENSNMEG00000008090	DE only
ENSAPLG00000016053	DE only	ENSMGAG00000004093	DE only	ENSNMEG00000002600	DE only
ENSAPLG00000016051	DE only	ENSMGAG00000004092	DE only	ENSNMEG00000022895	DE only
ENSAPLG00000009922	DE only	ENSMGAG00000004095	DE only	ENSNMEG00000011546	DE only
ENSAPLG00000016057	DE only	ENSMGAG00000004094	DE only	ENSNMEG00000004605	DE only
ENSAPLG00000009920	DE only	ENSMGAG00000004097	DE only	ENSNMEG00000022793	DE only
ENSAPLG00000023770	DE only	ENSMGAG00000006504	DE only	ENSNMEG00000012852	DE only
ENSAPLG00000020959	DE only	ENSMGAG00000005543	DE only	ENSNMEG00000021284	DE only
ENSAPLG00000013579	DE only	ENSMGAG00000009566	DE only	ENSNMEG00000021286	DE only
ENSAPLG00000002183	DE only	ENSMGAG00000001592	DE only	ENSNMEG00000021280	DE only
ENSAPLG00000021518	DE only	ENSMGAG00000009564	DE only	ENSNMEG00000021282	DE only
ENSAPLG00000002599	DE only	ENSMGAG00000001276	DE only	ENSNMEG00000015463	DE only
ENSAPLG00000012343	DE only	ENSMGAG00000010636	DE only	ENSNMEG00000012310	DE only
ENSAPLG00000021043	DE only	ENSMGAG00000010637	DE only	ENSNMEG00000016655	DE only
ENSAPLG00000006152	DE only	ENSMGAG00000010630	DE only	ENSNMEG00000018395	DE only
ENSAPLG00000002590	DE only	ENSMGAG00000010633	DE only	ENSNMEG00000015478	DE only
ENSAPLG00000021047	DE only	ENSMGAG00000002777	DE only	ENSNMEG00000015461	DE only
ENSAPLG00000016475	DE only	ENSMGAG00000011099	DE only	ENSNMEG00000015052	DE only
ENSAPLG00000005929	DE only	ENSMGAG00000011097	DE only	ENSNMEG00000014509	DE only
ENSAPLG00000012279	DE only	ENSMGAG00000011096	DE only	ENSNMEG00000014508	DE only
ENSAPLG00000010783	DE only	ENSMGAG00000012043	DE only	ENSNMEG00000014506	DE only
ENSAPLG00000009030	DE only	ENSMGAG00000011094	DE only	ENSNMEG00000014505	DE only
ENSAPLG00000000735	DE only	ENSMGAG00000012045	DE only	ENSNMEG00000014503	DE only
ENSAPLG00000009728	DE only	ENSMGAG00000012047	DE only	ENSNMEG00000014501	DE only
ENSAPLG00000021191	DE only	ENSMGAG00000011090	DE only	ENSNMEG00000015059	DE only
ENSAPLG00000005810	DE only	ENSMGAG00000002269	DE only	ENSNMEG00000020131	DE only
ENSAPLG00000009723	DE only	ENSMGAG00000014957	DE only	ENSNMEG00000020130	DE only
ENSAPLG00000009726	DE only	ENSMGAG00000012283	DE only	ENSNMEG00000020133	DE only
ENSAPLG00000005819	DE only	ENSMGAG00000012281	DE only	ENSNMEG00000020132	DE only
ENSAPLG00000012180	DE only	ENSMGAG00000012280	DE only	ENSNMEG00000015874	DE only
ENSAPLG00000012181	DE only	ENSMGAG00000001689	DE only	ENSNMEG00000015875	DE only
ENSAPLG00000012185	DE only	ENSMGAG00000010819	DE only	ENSNMEG00000015876	DE only
ENSAPLG00000022556	DE only	ENSMGAG00000015396	DE only	ENSNMEG00000015879	DE only
ENSAPLG00000012188	DE only	ENSMGAG00000001682	DE only	ENSNMEG00000016186	DE only
ENSAPLG00000025200	DE only	ENSMGAG00000010700	DE only	ENSNMEG00000011029	DE only
ENSAPLG00000001346	DE only	ENSMGAG00000010705	DE only	ENSNMEG00000015047	DE only
ENSAPLG00000005158	DE only	ENSMGAG00000007232	DE only	ENSNMEG00000011021	DE only
ENSAPLG00000003185	DE only	ENSMGAG00000007233	DE only	ENSNMEG00000020615	DE only
ENSAPLG00000016423	DE only	ENSMGAG00000011650	DE only	ENSNMEG00000014896	DE only
ENSAPLG00000014906	DE only	ENSMGAG00000011653	DE only	ENSNMEG00000008155	DE only
ENSAPLG00000013101	DE only	ENSMGAG00000011976	DE only	ENSNMEG00000014472	DE only
ENSAPLG00000013100	DE only	ENSMGAG00000016974	DE only	ENSNMEG00000009861	DE only
ENSAPLG00000008579	DE only	ENSMGAG00000011657	DE only	ENSNMEG00000003802	DE only
ENSAPLG00000016426	DE only	ENSMGAG00000007353	DE only	ENSNMEG00000014476	DE only
ENSAPLG00000006107	DE only	ENSMGAG00000007352	DE only	ENSNMEG00000014479	DE only
ENSAPLG00000018502	DE only	ENSMGAG00000007351	DE only	ENSNMEG00000005218	DE only
ENSAPLG00000013109	DE only	ENSMGAG00000011387	DE only	ENSNMEG00000003808	DE only
ENSAPLG00000017115	DE only	ENSMGAG00000013136	DE only	ENSNMEG00000003809	DE only
ENSAPLG00000000603	DE only	ENSMGAG00000002959	DE only	ENSNMEG00000003027	DE only
ENSAPLG00000008459	DE only	ENSMGAG00000002484	DE only	ENSNMEG00000004730	DE only
ENSAPLG00000027699	DE only	ENSMGAG00000002485	DE only	ENSNMEG00000020256	DE only
ENSAPLG00000008989	DE only	ENSMGAG00000002954	DE only	ENSNMEG00000001843	DE only
ENSAPLG00000014905	DE only	ENSMGAG00000002955	DE only	ENSNMEG00000004043	DE only
ENSAPLG00000009104	DE only	ENSMGAG00000002481	DE only	ENSNMEG00000004736	DE only
ENSAPLG00000009457	DE only	ENSMGAG00000002482	DE only	ENSNMEG00000018961	DE only
ENSAPLG00000009106	DE only	ENSMGAG00000002951	DE only	ENSNMEG00000011112	DE only
ENSAPLG00000027541	DE only	ENSMGAG00000008179	DE only	ENSNMEG00000015300	DE only
ENSAPLG00000009109	DE only	ENSMGAG00000013240	DE only	ENSNMEG00000018962	DE only
ENSAPLG00000009458	DE only	ENSMGAG00000000887	DE only	ENSNMEG00000018964	DE only
ENSAPLG00000009459	DE only	ENSMGAG00000000884	DE only	ENSNMEG00000021039	DE only
ENSAPLG00000008986	DE only	ENSMGAG00000013245	DE only	ENSNMEG00000018966	DE only
ENSAPLG00000008456	DE only	ENSMGAG00000013246	DE only	ENSNMEG00000008285	DE only
ENSAPLG00000008525	DE only	ENSMGAG00000000881	DE only	ENSNMEG00000018968	DE only
ENSAPLG00000010487	DE only	ENSMGAG00000015174	DE only	ENSNMEG00000014251	DE only
ENSAPLG00000012297	DE only	ENSMGAG00000010417	DE only	ENSNMEG00000011118	DE only
ENSAPLG00000008520	DE only	ENSMGAG00000010413	DE only	ENSNMEG00000021033	DE only
ENSAPLG00000023829	DE only	ENSMGAG00000000972	DE only	ENSNMEG00000010921	DE only
ENSAPLG00000009859	DE only	ENSMGAG00000012246	DE only	ENSNMEG00000014255	DE only
ENSAPLG00000012503	DE only	ENSMGAG00000000976	DE only	ENSNMEG00000021030	DE only
ENSAPLG00000009857	DE only	ENSMGAG00000010419	DE only	ENSNMEG00000013994	DE only
ENSAPLG00000009855	DE only	ENSMGAG00000016773	DE only	ENSNMEG00000008071	DE only
ENSAPLG00000008529	DE only	ENSMGAG00000001517	DE only	ENSNMEG00000013999	DE only
ENSAPLG00000009581	DE only	ENSMGAG00000008413	DE only	ENSNMEG00000007714	DE only
ENSAPLG00000016231	DE only	ENSMGAG00000016770	DE only	ENSNMEG00000001593	DE only
ENSAPLG00000006291	DE only	ENSMGAG00000003334	DE only	ENSNMEG00000007715	DE only
ENSAPLG00000010484	DE only	ENSMGAG00000013165	DE only	ENSNMEG00000019469	DE only
ENSAPLG00000006294	DE only	ENSMGAG00000006210	DE only	ENSNMEG00000003732	DE only
ENSAPLG00000006299	DE only	ENSMGAG00000012464	DE only	ENSNMEG00000008357	DE only
ENSAPLG00000012983	DE only	ENSMGAG00000005875	DE only	ENSNMEG00000013182	DE only
ENSAPLG00000008858	DE only	ENSMGAG00000012245	DE only	ENSNMEG00000022299	DE only
ENSAPLG00000010610	DE only	ENSMGAG00000012468	DE only	ENSNMEG00000003738	DE only
ENSAPLG00000012987	DE only	ENSMGAG00000014604	DE only	ENSNMEG00000008350	DE only
ENSAPLG00000018591	DE only	ENSMGAG00000014607	DE only	ENSNMEG00000022296	DE only
ENSAPLG00000005037	DE only	ENSMGAG00000015601	DE only	ENSNMEG00000004131	DE only
ENSAPLG00000005039	DE only	ENSMGAG00000014601	DE only	ENSNMEG00000019166	DE only
ENSAPLG00000002768	DE only	ENSMGAG00000014603	DE only	ENSNMEG00000004138	DE only
ENSAPLG00000010523	DE only	ENSMGAG00000014602	DE only	ENSNMEG00000008078	DE only
ENSAPLG00000012960	DE only	ENSMGAG00000004187	DE only	ENSNMEG00000019224	DE only
ENSAPLG00000012966	DE only	ENSMGAG00000014608	DE only	ENSNMEG00000021727	DE only
ENSAPLG00000012967	DE only	ENSMGAG00000001808	DE only	ENSNMEG00000021726	DE only
ENSAPLG00000011879	DE only	ENSMGAG00000011071	DE only	ENSNMEG00000019223	DE only
ENSAPLG00000012968	DE only	ENSMGAG00000005311	DE only	ENSNMEG00000008688	DE only
ENSAPLG00000012969	DE only	ENSMGAG00000009125	DE only	ENSNMEG00000017606	DE only
ENSAPLG00000023912	DE only	ENSMGAG00000011072	DE only	ENSNMEG00000009408	DE only
ENSAPLG00000009253	DE only	ENSMGAG00000011074	DE only	ENSNMEG00000009409	DE only
ENSAPLG00000011237	DE only	ENSMGAG00000011077	DE only	ENSNMEG00000008131	DE only
ENSAPLG00000028546	DE only	ENSMGAG00000004383	DE only	ENSNMEG00000005397	DE only
ENSAPLG00000008453	DE only	ENSMGAG00000014693	DE only	ENSNMEG00000022700	DE only
ENSAPLG00000009042	DE only	ENSMGAG00000016557	DE only	ENSNMEG00000020971	DE only
ENSAPLG00000018061	DE only	ENSMGAG00000002553	DE only	ENSNMEG00000001599	DE only
ENSAPLG00000010489	DE only	ENSMGAG00000012263	DE only	ENSNMEG00000009400	DE only
ENSAPLG00000010725	DE only	ENSMGAG00000008070	DE only	ENSNMEG00000009401	DE only
ENSAPLG00000010728	DE only	ENSMGAG00000011273	DE only	ENSNMEG00000009403	DE only
ENSAPLG00000001143	DE only	ENSMGAG00000003059	DE only	ENSNMEG00000017588	DE only
ENSAPLG00000014778	DE only	ENSMGAG00000013396	DE only	ENSNMEG00000004550	DE only
ENSAPLG00000008273	DE only	ENSMGAG00000012268	DE only	ENSNMEG00000004553	DE only
ENSAPLG00000005918	DE only	ENSMGAG00000013394	DE only	ENSNMEG00000004552	DE only
ENSAPLG00000014073	DE only	ENSMGAG00000002559	DE only	ENSNMEG00000004556	DE only
ENSAPLG00000000967	DE only	ENSMGAG00000003051	DE only	ENSNMEG00000002496	DE only
ENSAPLG00000010266	DE only	ENSMGAG00000011279	DE only	ENSNMEG00000021090	DE only
ENSAPLG00000014773	DE only	ENSMGAG00000013021	DE only	ENSNMEG00000009536	DE only
ENSAPLG00000014774	DE only	ENSMGAG00000013022	DE only	ENSNMEG00000003227	DE only
ENSAPLG00000001128	DE only	ENSMGAG00000013024	DE only	ENSNMEG00000009644	DE only
ENSAPLG00000010260	DE only	ENSMGAG00000013025	DE only	ENSNMEG00000001893	DE only
ENSAPLG00000004292	DE only	ENSMGAG00000005919	DE only	ENSNMEG00000011750	DE only
ENSAPLG00000004296	DE only	ENSMGAG00000013027	DE only	ENSNMEG00000010374	DE only
ENSAPLG00000011059	DE only	ENSMGAG00000002637	DE only	ENSNMEG00000010375	DE only
ENSAPLG00000008070	DE only	ENSMGAG00000005916	DE only	ENSNMEG00000013840	DE only
ENSAPLG00000003962	DE only	ENSMGAG00000010749	DE only	ENSNMEG00000001729	DE only
ENSAPLG00000013961	DE only	ENSMGAG00000014624	DE only	ENSNMEG00000018366	DE only
ENSAPLG00000014571	DE only	ENSMGAG00000001802	DE only	ENSNMEG00000011209	DE only
ENSAPLG00000011050	DE only	ENSMGAG00000001022	DE only	ENSNMEG00000011208	DE only
ENSAPLG00000011028	DE only	ENSMGAG00000016949	DE only	ENSNMEG00000008629	DE only
ENSAPLG00000014371	DE only	ENSMGAG00000004222	DE only	ENSNMEG00000022418	DE only
ENSAPLG00000014370	DE only	ENSMGAG00000014527	DE only	ENSNMEG00000017759	DE only
ENSAPLG00000008185	DE only	ENSMGAG00000010588	DE only	ENSNMEG00000017757	DE only
ENSAPLG00000004484	DE only	ENSMGAG00000006334	DE only	ENSNMEG00000022415	DE only
ENSAPLG00000005301	DE only	ENSMGAG00000006333	DE only	ENSNMEG00000022417	DE only
ENSAPLG00000012308	DE only	ENSMGAG00000012089	DE only	ENSNMEG00000022410	DE only
ENSAPLG00000016279	DE only	ENSMGAG00000004221	DE only	ENSNMEG00000019619	DE only
ENSAPLG00000005102	DE only	ENSMGAG00000014283	DE only	ENSNMEG00000009247	DE only
ENSAPLG00000027678	DE only	ENSMGAG00000006338	DE only	ENSNMEG00000005177	DE only
ENSAPLG00000011029	DE only	ENSMGAG00000006339	DE only	ENSNMEG00000009714	DE only
ENSAPLG00000002616	DE only	ENSMGAG00000002120	DE only	ENSNMEG00000009240	DE only
ENSAPLG00000005240	DE only	ENSMGAG00000009864	DE only	ENSNMEG00000011974	DE only
ENSAPLG00000008454	DE only	ENSMGAG00000008448	DE only	ENSNMEG00000010971	DE only
ENSAPLG00000022951	DE only	ENSMGAG00000015953	DE only	ENSNMEG00000000418	DE only
ENSAPLG00000005244	DE only	ENSMGAG00000002128	DE only	ENSNMEG00000010974	DE only
ENSAPLG00000028419	DE only	ENSMGAG00000012678	DE only	ENSNMEG00000022098	DE only
ENSAPLG00000015358	DE only	ENSMGAG00000014284	DE only	ENSNMEG00000000253	DE only
ENSAPLG00000013810	DE only	ENSMGAG00000012085	DE only	ENSNMEG00000011379	DE only
ENSAPLG00000013813	DE only	ENSMGAG00000007825	DE only	ENSNMEG00000000251	DE only
ENSAPLG00000020861	DE only	ENSMGAG00000013698	DE only	ENSNMEG00000000257	DE only
ENSAPLG00000019538	DE only	ENSMGAG00000007826	DE only	ENSNMEG00000005550	DE only
ENSAPLG00000012431	DE only	ENSMGAG00000010580	DE only	ENSNMEG00000020749	DE only
ENSAPLG00000015420	DE only	ENSMGAG00000017041	DE only	ENSNMEG00000006973	DE only
ENSAPLG00000015421	DE only	ENSMGAG00000013096	DE only	ENSNMEG00000020742	DE only
ENSAPLG00000015424	DE only	ENSMGAG00000006242	DE only	ENSNMEG00000020741	DE only
ENSAPLG00000012437	DE only	ENSMGAG00000006243	DE only	ENSNMEG00000019359	DE only
ENSAPLG00000016271	DE only	ENSMGAG00000006241	DE only	ENSNMEG00000001096	DE only
ENSAPLG00000002904	DE only	ENSMGAG00000006244	DE only	ENSNMEG00000019353	DE only
ENSAPLG00000019223	DE only	ENSMGAG00000010587	DE only	ENSNMEG00000001094	DE only
ENSAPLG00000010590	DE only	ENSMGAG00000013734	DE only	ENSNMEG00000019357	DE only
ENSAPLG00000010592	DE only	ENSMGAG00000014429	DE only	ENSNMEG00000021618	DE only
ENSAPLG00000004340	DE only	ENSMGAG00000002246	DE only	ENSNMEG00000018779	DE only
ENSAPLG00000012538	DE only	ENSMGAG00000009828	DE only	ENSNMEG00000022071	DE only
ENSAPLG00000011285	DE only	ENSMGAG00000009827	DE only	ENSNMEG00000019687	DE only
ENSAPLG00000007243	DE only	ENSMGAG00000010585	DE only	ENSNMEG00000022077	DE only
ENSAPLG00000030620	DE only	ENSMGAG00000014421	DE only	ENSNMEG00000022074	DE only
ENSAPLG00000013697	DE only	ENSMGAG00000009822	DE only	ENSNMEG00000022075	DE only
ENSAPLG00000006912	DE only	ENSMGAG00000009821	DE only	ENSNMEG00000014491	DE only
ENSAPLG00000006913	DE only	ENSMGAG00000011823	DE only	ENSNMEG00000022078	DE only
ENSAPLG00000026417	DE only	ENSMGAG00000011896	DE only	ENSNMEG00000019688	DE only
ENSAPLG00000002551	DE only	ENSMGAG00000013651	DE only	ENSNMEG00000016934	DE only
ENSAPLG00000023171	DE only	ENSMGAG00000011894	DE only	ENSNMEG00000023074	DE only
ENSAPLG00000026410	DE only	ENSMGAG00000013656	DE only	ENSNMEG00000018776	DE only
ENSAPLG00000006914	DE only	ENSMGAG00000011891	DE only	ENSNMEG00000010881	DE only
ENSAPLG00000004708	DE only	ENSMGAG00000011890	DE only	ENSNMEG00000022670	DE only
ENSAPLG00000014601	DE only	ENSMGAG00000010385	DE only	ENSNMEG00000022673	DE only
ENSAPLG00000014603	DE only	ENSMGAG00000013659	DE only	ENSNMEG00000022675	DE only
ENSAPLG00000003744	DE only	ENSMGAG00000011016	DE only	ENSNMEG00000022678	DE only
ENSAPLG00000014604	DE only	ENSMGAG00000010380	DE only	ENSNMEG00000022679	DE only
ENSAPLG00000011230	DE only	ENSMGAG00000011899	DE only	ENSNMEG00000004217	DE only
ENSAPLG00000015736	DE only	ENSMGAG00000011898	DE only	ENSNMEG00000006772	DE only
ENSAPLG00000015737	DE only	ENSMGAG00000009224	DE only	ENSNMEG00000001478	DE only
ENSAPLG00000015734	DE only	ENSMGAG00000009221	DE only	ENSNMEG00000020544	DE only
ENSAPLG00000014677	DE only	ENSMGAG00000006464	DE only	ENSNMEG00000017685	DE only
ENSAPLG00000012500	DE only	ENSMGAG00000006465	DE only	ENSNMEG00000021502	DE only
ENSAPLG00000007917	DE only	ENSMGAG00000006468	DE only	ENSNMEG00000013867	DE only
ENSAPLG00000011238	DE only	ENSMGAG00000009228	DE only	ENSNMEG00000001471	DE only
ENSAPLG00000015277	DE only	ENSMGAG00000005683	DE only	ENSNMEG00000021504	DE only
ENSAPLG00000019404	DE only	ENSMGAG00000006799	DE only	ENSNMEG00000017353	DE only
ENSAPLG00000015276	DE only	ENSMGAG00000005680	DE only	ENSNMEG00000009390	DE only
ENSAPLG00000010281	DE only	ENSMGAG00000006794	DE only	ENSNMEG00000017355	DE only
ENSAPLG00000003798	DE only	ENSMGAG00000006067	DE only	ENSNMEG00000012959	DE only
ENSAPLG00000001076	DE only	ENSMGAG00000006065	DE only	ENSNMEG00000018172	DE only
ENSAPLG00000019084	DE only	ENSMGAG00000010479	DE only	ENSNMEG00000012957	DE only
ENSAPLG00000001836	DE only	ENSMGAG00000006792	DE only	ENSNMEG00000022269	DE only
ENSAPLG00000006822	DE only	ENSMGAG00000003541	DE only	ENSNMEG00000012951	DE only
ENSAPLG00000006823	DE only	ENSMGAG00000014551	DE only	ENSNMEG00000008929	DE only
ENSAPLG00000014591	DE only	ENSMGAG00000014550	DE only	ENSNMEG00000012836	DE only
ENSAPLG00000003981	DE only	ENSMGAG00000014554	DE only	ENSNMEG00000005606	DE only
ENSAPLG00000014595	DE only	ENSMGAG00000005043	DE only	ENSNMEG00000011247	DE only
ENSAPLG00000014597	DE only	ENSMGAG00000011477	DE only	ENSNMEG00000005609	DE only
ENSAPLG00000030198	DE only	ENSMGAG00000012702	DE only	ENSNMEG00000012839	DE only
ENSAPLG00000014599	DE only	ENSMGAG00000012703	DE only	ENSNMEG00000005562	DE only
ENSAPLG00000030196	DE only	ENSMGAG00000012707	DE only	ENSNMEG00000005208	DE only
ENSAPLG00000003989	DE only	ENSMGAG00000002019	DE only	ENSNMEG00000020923	DE only
ENSAPLG00000015642	DE only	ENSMGAG00000008883	DE only	ENSNMEG00000020921	DE only
ENSAPLG00000015643	DE only	ENSMGAG00000010995	DE only	ENSNMEG00000019570	DE only
ENSAPLG00000015640	DE only	ENSMGAG00000004794	DE only	ENSNMEG00000001275	DE only
ENSAPLG00000004755	DE only	ENSMGAG00000005882	DE only	ENSNMEG00000013058	DE only
ENSAPLG00000019711	DE only	ENSMGAG00000008880	DE only	ENSNMEG00000020813	DE only
ENSAPLG00000015644	DE only	ENSMGAG00000004790	DE only	ENSNMEG00000006806	DE only
ENSAPLG00000003408	DE only	ENSMGAG00000009350	DE only	ENSNMEG00000013054	DE only
ENSAPLG00000003407	DE only	ENSMGAG00000009355	DE only	ENSNMEG00000006808	DE only
ENSAPLG00000003403	DE only	ENSMGAG00000009354	DE only	ENSNMEG00000022938	DE only
ENSAPLG00000003401	DE only	ENSMGAG00000010996	DE only	ENSNMEG00000007822	DE only
ENSAPLG00000003400	DE only	ENSMGAG00000012777	DE only	ENSNMEG00000018081	DE only
ENSAPLG00000026011	DE only	ENSMGAG00000011476	DE only	ENSNMEG00000006925	DE only
ENSAPLG00000031029	DE only	ENSMGAG00000014389	DE only	ENSNMEG00000016800	DE only
ENSAPLG00000007718	DE only	ENSMGAG00000007757	DE only	ENSNMEG00000016801	DE only
ENSAPLG00000007717	DE only	ENSMGAG00000005264	DE only	ENSNMEG00000005511	DE only
ENSAPLG00000007240	DE only	ENSMGAG00000005267	DE only	ENSNMEG00000019778	DE only
ENSAPLG00000007715	DE only	ENSMGAG00000005266	DE only	ENSNMEG00000015540	DE only
ENSAPLG00000007711	DE only	ENSMGAG00000005261	DE only	ENSNMEG00000011890	DE only
ENSAPLG00000013580	DE only	ENSMGAG00000005260	DE only	ENSNMEG00000017767	DE only
ENSAPLG00000013866	DE only	ENSMGAG00000007751	DE only	ENSNMEG00000013963	DE only
ENSAPLG00000010132	DE only	ENSMGAG00000005262	DE only	ENSNMEG00000009873	DE only
ENSAPLG00000010136	DE only	ENSMGAG00000006989	DE only	ENSNMEG00000007508	DE only
ENSAPLG00000027844	DE only	ENSMGAG00000005469	DE only	ENSNMEG00000008683	DE only
ENSAPLG00000004192	DE only	ENSMGAG00000014022	DE only	ENSNMEG00000007603	DE only
ENSAPLG00000029946	DE only	ENSMGAG00000012816	DE only	ENSNMEG00000016246	DE only
ENSAPLG00000004198	DE only	ENSMGAG00000002301	DE only	ENSNMEG00000016336	DE only
ENSAPLG00000023365	DE only	ENSMGAG00000012815	DE only	ENSNMEG00000005559	DE only
ENSAPLG00000029948	DE only	ENSMGAG00000002304	DE only	ENSNMEG00000018790	DE only
ENSAPLG00000011520	DE only	ENSMGAG00000010250	DE only	ENSNMEG00000011482	DE only
ENSAPLG00000008708	DE only	ENSMGAG00000013816	DE only	ENSNMEG00000000994	DE only
ENSAPLG00000003573	DE only	ENSMGAG00000013811	DE only	ENSNMEG00000007738	DE only
ENSAPLG00000014904	DE only	ENSMGAG00000010257	DE only	ENSNMEG00000013968	DE only
ENSAPLG00000003570	DE only	ENSMGAG00000013813	DE only	ENSNMEG00000018799	DE only
ENSAPLG00000014902	DE only	ENSMGAG00000010255	DE only	ENSNMEG00000022402	DE only
ENSAPLG00000014903	DE only	ENSMGAG00000001373	DE only	ENSNMEG00000016339	DE only
ENSAPLG00000003575	DE only	ENSMGAG00000001372	DE only	ENSNMEG00000018551	DE only
ENSAPLG00000003574	DE only	ENSMGAG00000010258	DE only	ENSNMEG00000018554	DE only
ENSAPLG00000022767	DE only	ENSMGAG00000013819	DE only	ENSNMEG00000002079	DE only
ENSAPLG00000014908	DE only	ENSMGAG00000014147	DE only	ENSNMEG00000012639	DE only
ENSAPLG00000014909	DE only	ENSMGAG00000000799	DE only	ENSNMEG00000012269	DE only
ENSAPLG00000007401	DE only	ENSMGAG00000014143	DE only	ENSNMEG00000017058	DE only
ENSAPLG00000013363	DE only	ENSMGAG00000010138	DE only	ENSNMEG00000012635	DE only
ENSAPLG00000016198	DE only	ENSMGAG00000009174	DE only	ENSNMEG00000015914	DE only
ENSAPLG00000030377	DE only	ENSMGAG00000000790	DE only	ENSNMEG00000012632	DE only
ENSAPLG00000008706	DE only	ENSMGAG00000008171	DE only	ENSNMEG00000015911	DE only
ENSAPLG00000005759	DE only	ENSMGAG00000007535	DE only	ENSNMEG00000005994	DE only
ENSAPLG00000006598	DE only	ENSMGAG00000010131	DE only	ENSNMEG00000020030	DE only
ENSAPLG00000007088	DE only	ENSMGAG00000000795	DE only	ENSNMEG00000020031	DE only
ENSAPLG00000005756	DE only	ENSMGAG00000008778	DE only	ENSNMEG00000020032	DE only
ENSAPLG00000007081	DE only	ENSMGAG00000009682	DE only	ENSNMEG00000020033	DE only
ENSAPLG00000028949	DE only	ENSMGAG00000009686	DE only	ENSNMEG00000020035	DE only
ENSAPLG00000012763	DE only	ENSMGAG00000009685	DE only	ENSNMEG00000020036	DE only
ENSAPLG00000012768	DE only	ENSMGAG00000001607	DE only	ENSNMEG00000020039	DE only
ENSAPLG00000025522	DE only	ENSMGAG00000006932	DE only	ENSNMEG00000010214	DE only
ENSAPLG00000013367	DE only	ENSMGAG00000006933	DE only	ENSNMEG00000007506	DE only
ENSAPLG00000013366	DE only	ENSMGAG00000008958	DE only	ENSNMEG00000002389	DE only
ENSAPLG00000013365	DE only	ENSMGAG00000006935	DE only	ENSNMEG00000015684	DE only
ENSAPLG00000006048	DE only	ENSMGAG00000006936	DE only	ENSNMEG00000002959	DE only
ENSAPLG00000006049	DE only	ENSMGAG00000008777	DE only	ENSNMEG00000013548	DE only
ENSAPLG00000010949	DE only	ENSMGAG00000012920	DE only	ENSNMEG00000013549	DE only
ENSAPLG00000028801	DE only	ENSMGAG00000012925	DE only	ENSNMEG00000013546	DE only
ENSAPLG00000017804	DE only	ENSMGAG00000004313	DE only	ENSNMEG00000016796	DE only
ENSAPLG00000028805	DE only	ENSMGAG00000003839	DE only	ENSNMEG00000002958	DE only
ENSAPLG00000006043	DE only	ENSMGAG00000004316	DE only	ENSNMEG00000016062	DE only
ENSAPLG00000010867	DE only	ENSMGAG00000004317	DE only	ENSNMEG00000016063	DE only
ENSAPLG00000010860	DE only	ENSMGAG00000008886	DE only	ENSNMEG00000015688	DE only
ENSAPLG00000002292	DE only	ENSMGAG00000007109	DE only	ENSNMEG00000018425	DE only
ENSAPLG00000012107	DE only	ENSMGAG00000014384	DE only	ENSNMEG00000013301	DE only
ENSAPLG00000002299	DE only	ENSMGAG00000011478	DE only	ENSNMEG00000019829	DE only
ENSAPLG00000010868	DE only	ENSMGAG00000014386	DE only	ENSNMEG00000019828	DE only
ENSAPLG00000012394	DE only	ENSMGAG00000014387	DE only	ENSNMEG00000016481	DE only
ENSAPLG00000021359	DE only	ENSMGAG00000007684	DE only	ENSNMEG00000019825	DE only
ENSAPLG00000031153	DE only	ENSMGAG00000007687	DE only	ENSNMEG00000016483	DE only
ENSAPLG00000031155	DE only	ENSMGAG00000007686	DE only	ENSNMEG00000019823	DE only
ENSAPLG00000021210	DE only	ENSMGAG00000007680	DE only	ENSNMEG00000016504	DE only
ENSAPLG00000004579	DE only	ENSMGAG00000006135	DE only	ENSNMEG00000012120	DE only
ENSAPLG00000004577	DE only	ENSMGAG00000007536	DE only	ENSNMEG00000015801	DE only
ENSAPLG00000004575	DE only	ENSMGAG00000009775	DE only	ENSNMEG00000016462	DE only
ENSAPLG00000004572	DE only	ENSMGAG00000009774	DE only	ENSNMEG00000016460	DE only
ENSAPLG00000016041	DE only	ENSMGAG00000007532	DE only	ENSNMEG00000007504	DE only
ENSAPLG00000008811	DE only	ENSMGAG00000008318	DE only	ENSNMEG00000004631	DE only
ENSAPLG00000013563	DE only	ENSMGAG00000010624	DE only	ENSNMEG00000003302	DE only
ENSAPLG00000009936	DE only	ENSMGAG00000006800	DE only	ENSNMEG00000016469	DE only
ENSAPLG00000016044	DE only	ENSMGAG00000003457	DE only	ENSNMEG00000016216	DE only
ENSAPLG00000013567	DE only	ENSMGAG00000001764	DE only	ENSNMEG00000021296	DE only
ENSAPLG00000023782	DE only	ENSMGAG00000003833	DE only	ENSNMEG00000016666	DE only
ENSAPLG00000030688	DE only	ENSMGAG00000006802	DE only	ENSNMEG00000016667	DE only
ENSAPLG00000012355	DE only	ENSMGAG00000008313	DE only	ENSNMEG00000016668	DE only
ENSAPLG00000010918	DE only	ENSMGAG00000004132	DE only	ENSNMEG00000012301	DE only
ENSAPLG00000021038	DE only	ENSMGAG00000004809	DE only	ENSNMEG00000006710	DE only
ENSAPLG00000002583	DE only	ENSMGAG00000002837	DE only	ENSNMEG00000002812	DE only
ENSAPLG00000021527	DE only	ENSMGAG00000003590	DE only	ENSNMEG00000015465	DE only
ENSAPLG00000010915	DE only	ENSMGAG00000004139	DE only	ENSNMEG00000015464	DE only
ENSAPLG00000012358	DE only	ENSMGAG00000015037	DE only	ENSNMEG00000012541	DE only
ENSAPLG00000010917	DE only	ENSMGAG00000014092	DE only	ENSNMEG00000023026	DE only
ENSAPLG00000020035	DE only	ENSMGAG00000009809	DE only	ENSNMEG00000012015	DE only
ENSAPLG00000020033	DE only	ENSMGAG00000004130	DE only	ENSNMEG00000019910	DE only
ENSAPLG00000000725	DE only	ENSMGAG00000005732	DE only	ENSNMEG00000018677	DE only
ENSAPLG00000002621	DE only	ENSMGAG00000009571	DE only	ENSNMEG00000019915	DE only
ENSAPLG00000005935	DE only	ENSMGAG00000009570	DE only	ENSNMEG00000019914	DE only
ENSAPLG00000020038	DE only	ENSMGAG00000001569	DE only	ENSNMEG00000003385	DE only
ENSAPLG00000005804	DE only	ENSMGAG00000009574	DE only	ENSNMEG00000016212	DE only
ENSAPLG00000004406	DE only	ENSMGAG00000001562	DE only	ENSNMEG00000003381	DE only
ENSAPLG00000009738	DE only	ENSMGAG00000016808	DE only	ENSNMEG00000003380	DE only
ENSAPLG00000009737	DE only	ENSMGAG00000013730	DE only	ENSNMEG00000010058	DE only
ENSAPLG00000003352	DE only	ENSMGAG00000008550	DE only	ENSNMEG00000020105	DE only
ENSAPLG00000003351	DE only	ENSMGAG00000007446	DE only	ENSNMEG00000022527	DE only
ENSAPLG00000026218	DE only	ENSMGAG00000003232	DE only	ENSNMEG00000020107	DE only
ENSAPLG00000009730	DE only	ENSMGAG00000012902	DE only	ENSNMEG00000020103	DE only
ENSAPLG00000012197	DE only	ENSMGAG00000003946	DE only	ENSNMEG00000002493	DE only
ENSAPLG00000003198	DE only	ENSMGAG00000008556	DE only	ENSNMEG00000002490	DE only
ENSAPLG00000011884	DE only	ENSMGAG00000008557	DE only	ENSNMEG00000002491	DE only
ENSAPLG00000030462	DE only	ENSMGAG00000012074	DE only	ENSNMEG00000020108	DE only
ENSAPLG00000003192	DE only	ENSMGAG00000008559	DE only	ENSNMEG00000008914	DE only
ENSAPLG00000012199	DE only	ENSMGAG00000012073	DE only	ENSNMEG00000015261	DE only
ENSAPLG00000029228	DE only	ENSMGAG00000011640	DE only	ENSNMEG00000002925	DE only
ENSAPLG00000013177	DE only	ENSMGAG00000004906	DE only	ENSNMEG00000018819	DE only
ENSAPLG00000006136	DE only	ENSMGAG00000007396	DE only	ENSNMEG00000002928	DE only
ENSAPLG00000020498	DE only	ENSMGAG00000005594	DE only	ENSNMEG00000018477	DE only
ENSAPLG00000006131	DE only	ENSMGAG00000014890	DE only	ENSNMEG00000003817	DE only
ENSAPLG00000006132	DE only	ENSMGAG00000008791	DE only	ENSNMEG00000003816	DE only
ENSAPLG00000013171	DE only	ENSMGAG00000008797	DE only	ENSNMEG00000009875	DE only
ENSAPLG00000016881	DE only	ENSMGAG00000010711	DE only	ENSNMEG00000009874	DE only
ENSAPLG00000012065	DE only	ENSMGAG00000010710	DE only	ENSNMEG00000003812	DE only
ENSAPLG00000021149	DE only	ENSMGAG00000011665	DE only	ENSNMEG00000001022	DE only
ENSAPLG00000020497	DE only	ENSMGAG00000008798	DE only	ENSNMEG00000015316	DE only
ENSAPLG00000013179	DE only	ENSMGAG00000016947	DE only	ENSNMEG00000009459	DE only
ENSAPLG00000009110	DE only	ENSMGAG00000011660	DE only	ENSNMEG00000014408	DE only
ENSAPLG00000023228	DE only	ENSMGAG00000011662	DE only	ENSNMEG00000017071	DE only
ENSAPLG00000008462	DE only	ENSMGAG00000011663	DE only	ENSNMEG00000021341	DE only
ENSAPLG00000009118	DE only	ENSMGAG00000004147	DE only	ENSNMEG00000021340	DE only
ENSAPLG00000003229	DE only	ENSMGAG00000007325	DE only	ENSNMEG00000014795	DE only
ENSAPLG00000011951	DE only	ENSMGAG00000002949	DE only	ENSNMEG00000003033	DE only
ENSAPLG00000009027	DE only	ENSMGAG00000007320	DE only	ENSNMEG00000014790	DE only
ENSAPLG00000011957	DE only	ENSMGAG00000007321	DE only	ENSNMEG00000021349	DE only
ENSAPLG00000011955	DE only	ENSMGAG00000002945	DE only	ENSNMEG00000006033	DE only
ENSAPLG00000013020	DE only	ENSMGAG00000002943	DE only	ENSNMEG00000004401	DE only
ENSAPLG00000009028	DE only	ENSMGAG00000002942	DE only	ENSNMEG00000003038	DE only
ENSAPLG00000009841	DE only	ENSMGAG00000002493	DE only	ENSNMEG00000018955	DE only
ENSAPLG00000003801	DE only	ENSMGAG00000007014	DE only	ENSNMEG00000011164	DE only
ENSAPLG00000012285	DE only	ENSMGAG00000004144	DE only	ENSNMEG00000018951	DE only
ENSAPLG00000016290	DE only	ENSMGAG00000012382	DE only	ENSNMEG00000010285	DE only
ENSAPLG00000016291	DE only	ENSMGAG00000002496	DE only	ENSNMEG00000014226	DE only
ENSAPLG00000001581	DE only	ENSMGAG00000002495	DE only	ENSNMEG00000015318	DE only
ENSAPLG00000016297	DE only	ENSMGAG00000002499	DE only	ENSNMEG00000009458	DE only
ENSAPLG00000012997	DE only	ENSMGAG00000002498	DE only	ENSNMEG00000011168	DE only
ENSAPLG00000016299	DE only	ENSMGAG00000013253	DE only	ENSNMEG00000014221	DE only
ENSAPLG00000001589	DE only	ENSMGAG00000000890	DE only	ENSNMEG00000008724	DE only
ENSAPLG00000003228	DE only	ENSMGAG00000013251	DE only	ENSNMEG00000018813	DE only
ENSAPLG00000008210	DE only	ENSMGAG00000001782	DE only	ENSNMEG00000020623	DE only
ENSAPLG00000005026	DE only	ENSMGAG00000000968	DE only	ENSNMEG00000008728	DE only
ENSAPLG00000005025	DE only	ENSMGAG00000010409	DE only	ENSNMEG00000001508	DE only
ENSAPLG00000005020	DE only	ENSMGAG00000015168	DE only	ENSNMEG00000018884	DE only
ENSAPLG00000009207	DE only	ENSMGAG00000001787	DE only	ENSNMEG00000004384	DE only
ENSAPLG00000008383	DE only	ENSMGAG00000014966	DE only	ENSNMEG00000015304	DE only
ENSAPLG00000009204	DE only	ENSMGAG00000003218	DE only	ENSNMEG00000018888	DE only
ENSAPLG00000012971	DE only	ENSMGAG00000014968	DE only	ENSNMEG00000018889	DE only
ENSAPLG00000012970	DE only	ENSMGAG00000010402	DE only	ENSNMEG00000010820	DE only
ENSAPLG00000002645	DE only	ENSMGAG00000000963	DE only	ENSNMEG00000004413	DE only
ENSAPLG00000008886	DE only	ENSMGAG00000000962	DE only	ENSNMEG00000019179	DE only
ENSAPLG00000008884	DE only	ENSMGAG00000015167	DE only	ENSNMEG00000004416	DE only
ENSAPLG00000012979	DE only	ENSMGAG00000000967	DE only	ENSNMEG00000010124	DE only
ENSAPLG00000012978	DE only	ENSMGAG00000001941	DE only	ENSNMEG00000019175	DE only
ENSAPLG00000008889	DE only	ENSMGAG00000003306	DE only	ENSNMEG00000000135	DE only
ENSAPLG00000026645	DE only	ENSMGAG00000016702	DE only	ENSNMEG00000010363	DE only
ENSAPLG00000013037	DE only	ENSMGAG00000001945	DE only	ENSNMEG00000021757	DE only
ENSAPLG00000004999	DE only	ENSMGAG00000003302	DE only	ENSNMEG00000019396	DE only
ENSAPLG00000025012	DE only	ENSMGAG00000001948	DE only	ENSNMEG00000010367	DE only
ENSAPLG00000009934	DE only	ENSMGAG00000007013	DE only	ENSNMEG00000000394	DE only
ENSAPLG00000003794	DE only	ENSMGAG00000005867	DE only	ENSNMEG00000019210	DE only
ENSAPLG00000004994	DE only	ENSMGAG00000005864	DE only	ENSNMEG00000008433	DE only
ENSAPLG00000025019	DE only	ENSMGAG00000005863	DE only	ENSNMEG00000010369	DE only
ENSAPLG00000004997	DE only	ENSMGAG00000003046	DE only	ENSNMEG00000019215	DE only
ENSAPLG00000009646	DE only	ENSMGAG00000005861	DE only	ENSNMEG00000019216	DE only
ENSAPLG00000010734	DE only	ENSMGAG00000003044	DE only	ENSNMEG00000008331	DE only
ENSAPLG00000007872	DE only	ENSMGAG00000012493	DE only	ENSNMEG00000004898	DE only
ENSAPLG00000007876	DE only	ENSMGAG00000003049	DE only	ENSNMEG00000004899	DE only
ENSAPLG00000005327	DE only	ENSMGAG00000012494	DE only	ENSNMEG00000020124	DE only
ENSAPLG00000001050	DE only	ENSMGAG00000001699	DE only	ENSNMEG00000004897	DE only
ENSAPLG00000004973	DE only	ENSMGAG00000010543	DE only	ENSNMEG00000022244	DE only
ENSAPLG00000001136	DE only	ENSMGAG00000001765	DE only	ENSNMEG00000022247	DE only
ENSAPLG00000027063	DE only	ENSMGAG00000003652	DE only	ENSNMEG00000001819	DE only
ENSAPLG00000004977	DE only	ENSMGAG00000014633	DE only	ENSNMEG00000006836	DE only
ENSAPLG00000008242	DE only	ENSMGAG00000014634	DE only	ENSNMEG00000004566	DE only
ENSAPLG00000014296	DE only	ENSMGAG00000014636	DE only	ENSNMEG00000004561	DE only
ENSAPLG00000014747	DE only	ENSMGAG00000011045	DE only	ENSNMEG00000004568	DE only
ENSAPLG00000014741	DE only	ENSMGAG00000011041	DE only	ENSNMEG00000004569	DE only
ENSAPLG00000008083	DE only	ENSMGAG00000011042	DE only	ENSNMEG00000001719	DE only
ENSAPLG00000008084	DE only	ENSMGAG00000011043	DE only	ENSNMEG00000017659	DE only
ENSAPLG00000014348	DE only	ENSMGAG00000006063	DE only	ENSNMEG00000021194	DE only
ENSAPLG00000014349	DE only	ENSMGAG00000009325	DE only	ENSNMEG00000021195	DE only
ENSAPLG00000018128	DE only	ENSMGAG00000012254	DE only	ENSNMEG00000018318	DE only
ENSAPLG00000010342	DE only	ENSMGAG00000012255	DE only	ENSNMEG00000001861	DE only
ENSAPLG00000008646	DE only	ENSMGAG00000007038	DE only	ENSNMEG00000013833	DE only
ENSAPLG00000007987	DE only	ENSMGAG00000002545	DE only	ENSNMEG00000001717	DE only
ENSAPLG00000007982	DE only	ENSMGAG00000012251	DE only	ENSNMEG00000009096	DE only
ENSAPLG00000007983	DE only	ENSMGAG00000002706	DE only	ENSNMEG00000009092	DE only
ENSAPLG00000007980	DE only	ENSMGAG00000011286	DE only	ENSNMEG00000008655	DE only
ENSAPLG00000010455	DE only	ENSMGAG00000007034	DE only	ENSNMEG00000010098	DE only
ENSAPLG00000010456	DE only	ENSMGAG00000013382	DE only	ENSNMEG00000008651	DE only
ENSAPLG00000013401	DE only	ENSMGAG00000013036	DE only	ENSNMEG00000022403	DE only
ENSAPLG00000005116	DE only	ENSMGAG00000014708	DE only	ENSNMEG00000009706	DE only
ENSAPLG00000005115	DE only	ENSMGAG00000014709	DE only	ENSNMEG00000011780	DE only
ENSAPLG00000005236	DE only	ENSMGAG00000000706	DE only	ENSNMEG00000009251	DE only
ENSAPLG00000005235	DE only	ENSMGAG00000014700	DE only	ENSNMEG00000011787	DE only
ENSAPLG00000005232	DE only	ENSMGAG00000014702	DE only	ENSNMEG00000011784	DE only
ENSAPLG00000005230	DE only	ENSMGAG00000006401	DE only	ENSNMEG00000009252	DE only
ENSAPLG00000002588	DE only	ENSMGAG00000000708	DE only	ENSNMEG00000004968	DE only
ENSAPLG00000026428	DE only	ENSMGAG00000002700	DE only	ENSNMEG00000005162	DE only
ENSAPLG00000017131	DE only	ENSMGAG00000006001	DE only	ENSNMEG00000010963	DE only
ENSAPLG00000005238	DE only	ENSMGAG00000009672	DE only	ENSNMEG00000010962	DE only
ENSAPLG00000013779	DE only	ENSMGAG00000006324	DE only	ENSNMEG00000009259	DE only
ENSAPLG00000014121	DE only	ENSMGAG00000003774	DE only	ENSNMEG00000010439	DE only
ENSAPLG00000013822	DE only	ENSMGAG00000006321	DE only	ENSNMEG00000010967	DE only
ENSAPLG00000003851	DE only	ENSMGAG00000005743	DE only	ENSNMEG00000010966	DE only
ENSAPLG00000015431	DE only	ENSMGAG00000006329	DE only	ENSNMEG00000000241	DE only
ENSAPLG00000015346	DE only	ENSMGAG00000008531	DE only	ENSNMEG00000000243	DE only
ENSAPLG00000015343	DE only	ENSMGAG00000012665	DE only	ENSNMEG00000001669	DE only
ENSAPLG00000015342	DE only	ENSMGAG00000003230	DE only	ENSNMEG00000000711	DE only
ENSAPLG00000015341	DE only	ENSMGAG00000014412	DE only	ENSNMEG00000022088	DE only
ENSAPLG00000015340	DE only	ENSMGAG00000012666	DE only	ENSNMEG00000022086	DE only
ENSAPLG00000013951	DE only	ENSMGAG00000002153	DE only	ENSNMEG00000011305	DE only
ENSAPLG00000012353	DE only	ENSMGAG00000002151	DE only	ENSNMEG00000020750	DE only
ENSAPLG00000013958	DE only	ENSMGAG00000002031	DE only	ENSNMEG00000020753	DE only
ENSAPLG00000016709	DE only	ENSMGAG00000001892	DE only	ENSNMEG00000020752	DE only
ENSAPLG00000017657	DE only	ENSMGAG00000015945	DE only	ENSNMEG00000010565	DE only
ENSAPLG00000002930	DE only	ENSMGAG00000008552	DE only	ENSNMEG00000013943	DE only
ENSAPLG00000004375	DE only	ENSMGAG00000002030	DE only	ENSNMEG00000013940	DE only
ENSAPLG00000004376	DE only	ENSMGAG00000001166	DE only	ENSNMEG00000005587	DE only
ENSAPLG00000005419	DE only	ENSMGAG00000007816	DE only	ENSNMEG00000019368	DE only
ENSAPLG00000004370	DE only	ENSMGAG00000002883	DE only	ENSNMEG00000013947	DE only
ENSAPLG00000004373	DE only	ENSMGAG00000017059	DE only	ENSNMEG00000013948	DE only
ENSAPLG00000006903	DE only	ENSMGAG00000011669	DE only	ENSNMEG00000019360	DE only
ENSAPLG00000011120	DE only	ENSMGAG00000011141	DE only	ENSNMEG00000019362	DE only
ENSAPLG00000006905	DE only	ENSMGAG00000001169	DE only	ENSNMEG00000022061	DE only
ENSAPLG00000030615	DE only	ENSMGAG00000006259	DE only	ENSNMEG00000022060	DE only
ENSAPLG00000014634	DE only	ENSMGAG00000005022	DE only	ENSNMEG00000005768	DE only
ENSAPLG00000027270	DE only	ENSMGAG00000006251	DE only	ENSNMEG00000016929	DE only
ENSAPLG00000014633	DE only	ENSMGAG00000000953	DE only	ENSNMEG00000016928	DE only
ENSAPLG00000005581	DE only	ENSMGAG00000006257	DE only	ENSNMEG00000016927	DE only
ENSAPLG00000030420	DE only	ENSMGAG00000002796	DE only	ENSNMEG00000016926	DE only
ENSAPLG00000015721	DE only	ENSMGAG00000002797	DE only	ENSNMEG00000018765	DE only
ENSAPLG00000005585	DE only	ENSMGAG00000006496	DE only	ENSNMEG00000016924	DE only
ENSAPLG00000003758	DE only	ENSMGAG00000003333	DE only	ENSNMEG00000023041	DE only
ENSAPLG00000010182	DE only	ENSMGAG00000013727	DE only	ENSNMEG00000016921	DE only
ENSAPLG00000015236	DE only	ENSMGAG00000013725	DE only	ENSNMEG00000001045	DE only
ENSAPLG00000002804	DE only	ENSMGAG00000005026	DE only	ENSNMEG00000008995	DE only
ENSAPLG00000002805	DE only	ENSMGAG00000013627	DE only	ENSNMEG00000003725	DE only
ENSAPLG00000030587	DE only	ENSMGAG00000013621	DE only	ENSNMEG00000019930	DE only
ENSAPLG00000002800	DE only	ENSMGAG00000008016	DE only	ENSNMEG00000001048	DE only
ENSAPLG00000006835	DE only	ENSMGAG00000011863	DE only	ENSNMEG00000022631	DE only
ENSAPLG00000006831	DE only	ENSMGAG00000011860	DE only	ENSNMEG00000010419	DE only
ENSAPLG00000024786	DE only	ENSMGAG00000013908	DE only	ENSNMEG00000010418	DE only
ENSAPLG00000026337	DE only	ENSMGAG00000011867	DE only	ENSNMEG00000011410	DE only
ENSAPLG00000026330	DE only	ENSMGAG00000013628	DE only	ENSNMEG00000006705	DE only
ENSAPLG00000019095	DE only	ENSMGAG00000010393	DE only	ENSNMEG00000011417	DE only
ENSAPLG00000003996	DE only	ENSMGAG00000013671	DE only	ENSNMEG00000011415	DE only
ENSAPLG00000005342	DE only	ENSMGAG00000011238	DE only	ENSNMEG00000011949	DE only
ENSAPLG00000005340	DE only	ENSMGAG00000010397	DE only	ENSNMEG00000020628	DE only
ENSAPLG00000011212	DE only	ENSMGAG00000010089	DE only	ENSNMEG00000006709	DE only
ENSAPLG00000011089	DE only	ENSMGAG00000010394	DE only	ENSNMEG00000017327	DE only
ENSAPLG00000005344	DE only	ENSMGAG00000006479	DE only	ENSNMEG00000017324	DE only
ENSAPLG00000004745	DE only	ENSMGAG00000009212	DE only	ENSNMEG00000009388	DE only
ENSAPLG00000015653	DE only	ENSMGAG00000010398	DE only	ENSNMEG00000012945	DE only
ENSAPLG00000012603	DE only	ENSMGAG00000009214	DE only	ENSNMEG00000001449	DE only
ENSAPLG00000012602	DE only	ENSMGAG00000009215	DE only	ENSNMEG00000010783	DE only
ENSAPLG00000012601	DE only	ENSMGAG00000005781	DE only	ENSNMEG00000009380	DE only
ENSAPLG00000004742	DE only	ENSMGAG00000006079	DE only	ENSNMEG00000007943	DE only
ENSAPLG00000013774	DE only	ENSMGAG00000003558	DE only	ENSNMEG00000012940	DE only
ENSAPLG00000013775	DE only	ENSMGAG00000005673	DE only	ENSNMEG00000009385	DE only
ENSAPLG00000012735	DE only	ENSMGAG00000005670	DE only	ENSNMEG00000005613	DE only
ENSAPLG00000025753	DE only	ENSMGAG00000003556	DE only	ENSNMEG00000005615	DE only
ENSAPLG00000007270	DE only	ENSMGAG00000005676	DE only	ENSNMEG00000008938	DE only
ENSAPLG00000007271	DE only	ENSMGAG00000005677	DE only	ENSNMEG00000006124	DE only
ENSAPLG00000007272	DE only	ENSMGAG00000005674	DE only	ENSNMEG00000009235	DE only
ENSAPLG00000007273	DE only	ENSMGAG00000005185	DE only	ENSNMEG00000019807	DE only
ENSAPLG00000001915	DE only	ENSMGAG00000005078	DE only	ENSNMEG00000008931	DE only
ENSAPLG00000001913	DE only	ENSMGAG00000010317	DE only	ENSNMEG00000006051	DE only
ENSAPLG00000012731	DE only	ENSMGAG00000014566	DE only	ENSNMEG00000005941	DE only
ENSAPLG00000010146	DE only	ENSMGAG00000006785	DE only	ENSNMEG00000012154	DE only
ENSAPLG00000010147	DE only	ENSMGAG00000011232	DE only	ENSNMEG00000020935	DE only
ENSAPLG00000010144	DE only	ENSMGAG00000005072	DE only	ENSNMEG00000005159	DE only
ENSAPLG00000001918	DE only	ENSMGAG00000009499	DE only	ENSNMEG00000007542	DE only
ENSAPLG00000014810	DE only	ENSMGAG00000014568	DE only	ENSNMEG00000007541	DE only
[truncated: 2,379 more rows]

## Sheet: Table S8
SE only
Species	Threshold to define sex-bias	Total expressed multiple exon genes	Total DEGs (observed)	Total DSGs (observed)	DEGs only (observed)	DSGs only (observed)	DEGs and DSGs (observed)	DEGs and DSGs (expected)	Representation Factor	Total genes minus DSGs	Hypergeometric dist p-value (phyper)	Benjamini Hochberg correction
Duck	m:f 1 logFC PSI & P<0.05	8441	3820	238	3735	153	85	107.708	0.789174	8203	0.00155456	0.0279822
Duck	m:f 0 logFC PSI & P<0.05	8441	6039	868	5425	254	614	620.999	0.98873	7573	0.301729	0.543113
Turkey	m:f 1 logFC PSI & P<0.05	9130	4172	87	4141	56	31	39.7551	0.779774	9043	0.0362621	0.217572
Turkey	m:f 0 logFC PSI & P<0.05	9130	6831	707	6312	188	519	528.972	0.981148	8423	0.195944	0.440875
Guineafowl	m:f 1 logFC PSI & P<0.05	9548	4228	229	4133	134	95	101.405	0.93684	9319	0.21356	0.42712
Guineafowl	m:f 0 logFC PSI & P<0.05	9548	7281	974	6539	232	742	742.741	0.999002	8574	0.490143	0.678659
MXE only
Species	Threshold to define sex-bias	Total expressed multiple exon genes	Total DEGs (observed)	Total DSGs (observed)	DEGs only (observed)	DSGs only (observed)	DEGs and DSGs (observed)	DEGs and DSGs (expected)	Representation Factor	Total genes minus DSGs	Hypergeometric dist p-value (phyper)	Benjamini Hochberg correction
Duck	m:f 1 logFC PSI & P<0.05	8441	3820	42	3800	22	20	19.0072	1.05223	8399	0.679767	0.81572
Duck	m:f 0 logFC PSI & P<0.05	8441	6039	185	5909	55	130	132.356	0.982201	8256	0.376042	0.615341
Turkey	m:f 1 logFC PSI & P<0.05	9130	4172	14	4163	5	9	6.39737	1.40683	9116	0.952469	0.952469
Turkey	m:f 0 logFC PSI & P<0.05	9130	6831	108	6751	28	80	80.8048	0.99004	9022	0.465759	0.698639
Guineafowl	m:f 1 logFC PSI & P<0.05	9548	4228	46	4206	24	22	20.3695	1.08005	9502	0.737817	0.830044
Guineafowl	m:f 0 logFC PSI & P<0.05	9548	7281	218	7111	48	170	166.24	1.02262	9330	0.751332	0.795528
SE & MXE combined
Species	Threshold to define sex-bias	Total expressed multiple exon genes	Total DEGs (observed)	Total DSGs (observed)	DEGs only (observed)	DSGs only (observed)	DEGs and DSGs (observed)	DEGs and DSGs (expected)	Representation Factor	Total genes minus DSGs	Hypergeometric dist p-value (phyper)	Benjamini Hochberg correction
Duck	m:f 1 logFC PSI & P<0.05	8441	3820	266	3720	166	100	120.379	0.830709	8175	0.00617446	0.0555701
Duck	m:f 0 logFC PSI & P<0.05	8441	6039	940	5379	280	660	672.51	0.981398	7501	0.178356	0.535068
Turkey	m:f 1 logFC PSI & P<0.05	9130	4172	99	4133	60	39	45.2386	0.862097	9031	0.121911	0.5486
Turkey	m:f 0 logFC PSI & P<0.05	9130	6831	757	6278	204	553	566.382	0.976373	8373	0.130319	0.469149
Guineafowl	m:f 1 logFC PSI & P<0.05	9548	4228	256	4122	150	106	113.361	0.935068	9292	0.190934	0.490973
Guineafowl	m:f 0 logFC PSI & P<0.05	9548	7281	1064	6469	252	812	811.372	1.00077	8484	0.501814	0.64519

## Sheet: Table S9
	Estimate
Species	UB	DE (p-value)	DS (p-value)	p-value	F value
Duck	0.1551	0.159 (0.355)	0.146 (0.341)	0.126	2.073
Turkey	0.172	0.188 (0.076)	0.145 (0.239)	0.04	3.228
Guineafowl	0.147	0.155 (0.021)	0.142 (0.590)	0.035	3.346
